# Supplementary material for: 2-Desaza-annomontine (C81) impedes angiogenesis through reduced VEGFR2 expression derived from inhibition of CDC2-like kinases
Source: Angiogenesis. 2024 Feb 26;27(2):245–72. doi: 10.1007/s10456-024-09906-y (PMC11021337; doi:10.1007/s10456-024-09906-y)
Supplement: Supplementary file 2 — Supplementary material 2 (XLSX 10.0 kb) [file 10456_2024_9906_MOESM2_ESM.xlsx]

## Sheet: supplementary table 1 endpoint 
Primer Name	Sequence (5'-3')
CLK1 E3 forward	CAAGGATGTGAACCTGGACATCGC
CLK1 E5 reverse	CTCCTTCACCTAAAGTATCAAC
Forward TCF/LEF	GGAAGCTTGGCCTGACAGGCCTTAGACGTTGATCCTGGCGC
reverse TCF/LEF	GGTAAGGGGTCCGCTATCTAGACTAACTGGCCGGTACCTGAGC
forward delTCF/LEF	AAGGGGTCCGCTATCTAGACGGCCTAACTGGCCGGTACC
reverse delTCF/LEF	GGAAGCTTGGCCTGACAGGCCTTAGACGTTGATCCTGGCGC
sleeping beauty backbone forward	GGCCTGTCAGGCCAAGC
sleeping beauty backbone reverse	GTCTAGATAGCGGACCCCTTACCG
