# Supplementary material for: 2-Desaza-annomontine (C81) impedes angiogenesis through reduced VEGFR2 expression derived from inhibition of CDC2-like kinases
Source: Angiogenesis. 2024 Feb 26;27(2):245–72. doi: 10.1007/s10456-024-09906-y (PMC11021337; doi:10.1007/s10456-024-09906-y)
Supplement: Supplementary file 3 — Supplementary material 3 (CSV 30.5 kb) [file 10456_2024_9906_MOESM3_ESM.csv]

	ID	Description	GeneRatio	BgRatio	pvalue	p.adjust	qvalue	geneID	Count
1	GO:1903311	regulation of mRNA metabolic process	42/832	294/18800	1.85553257721626e-11	8.27567529438451e-08	7.77956447900248e-08	LARP1/PUM1/SAMD4A/QKI/SRSF10/CNOT8/HNRNPA2B1/HNRNPC/TRA2A/MAPK14/EXOSC9/DIS3/SON/PUM2/DIS3L2/SRRM1/MBNL2/RBM39/TIA1/MBNL1/PABPC4/CCNT1/CNOT2/LARP4B/YBX3/METTL3/WTAP/SFSWAP/GIGYF2/CDC73/TNRC6A/TENT4A/EIF4ENIF1/FMR1/YTHDF2/LSM1/SECISBP2/SRPK2/RC3H2/APEX1/SF1/TARDBP	42
2	GO:0000209	protein polyubiquitination	34/832	244/18800	3.02766032968436e-09	6.75168253519613e-06	6.34693215428043e-06	HECTD1/SASH1/NPEPPS/RNF216/DDB2/ARIH2/RBCK1/FBXW11/RNF144B/RNF144A/SMURF2/WSB1/UBR5/RNF115/FZR1/GPS2/MARCHF5/TRIP12/RNF4/RNF31/UBE2D4/TRAF3/UBE2J2/MARCHF7/ANAPC10/XIAP/WWP1/RNF19A/RNF34/UBE2L3/CBFB/ANAPC13/RC3H2/ANAPC1	34
3	GO:0043488	regulation of mRNA stability	25/832	158/18800	2.94181293571075e-08	3.36655489407198e-05	3.16473640384439e-05	LARP1/PUM1/SAMD4A/CNOT8/HNRNPC/MAPK14/EXOSC9/DIS3/PUM2/DIS3L2/PABPC4/CNOT2/LARP4B/YBX3/METTL3/GIGYF2/TNRC6A/TENT4A/EIF4ENIF1/FMR1/YTHDF2/LSM1/RC3H2/APEX1/TARDBP	25
4	GO:0006260	DNA replication	35/832	280/18800	3.07429824516699e-08	3.36655489407198e-05	3.16473640384439e-05	ANKRD17/CCDC88A/LIG4/PNKP/FAM111A/MGME1/NFIC/INO80C/CHTF8/GINS3/RFWD3/DNAJC2/REV3L/DDX11/TBRG1/REV1/RRM2B/GTPBP4/POLG/EHMT2/ETAA1/ATAD5/NAP1L1/RBBP6/DNAJA3/BOD1L1/MCM10/DONSON/ATR/KAT7/OBI1/INO80E/SRPK2/FBH1/POLE	35
5	GO:0061013	regulation of mRNA catabolic process	26/832	173/18800	4.61164308538843e-08	3.36655489407198e-05	3.16473640384439e-05	LARP1/PUM1/SAMD4A/CNOT8/HNRNPC/MAPK14/EXOSC9/DIS3/PUM2/DIS3L2/PABPC4/CNOT2/LARP4B/YBX3/METTL3/GIGYF2/TNRC6A/TENT4A/EIF4ENIF1/FMR1/YTHDF2/LSM1/SECISBP2/RC3H2/APEX1/TARDBP	26
6	GO:0042770	signal transduction in response to DNA damage	26/832	174/18800	5.19845972936122e-08	3.36655489407198e-05	3.16473640384439e-05	MAPK14/RFWD3/WAC/GADD45A/ATF2/KMT5A/XPC/SP100/FZR1/THOC5/ETAA1/HIPK2/DOT1L/ATAD5/GIGYF2/MYO6/COPS3/USP10/TP53BP1/DONSON/UIMC1/ATR/MARCHF7/BRCC3/CDK5RAP3/HMGA2	26
7	GO:0008380	RNA splicing	46/832	438/18800	5.28383055123404e-08	3.36655489407198e-05	3.16473640384439e-05	CCNL1/CCNL2/QKI/CLK2/SRSF10/SRSF11/USP4/HNRNPA2B1/HNRNPC/TRA2A/CLK1/SON/GEMIN6/SRRM1/GEMIN7/MBNL2/RBM39/TIA1/HNRNPH1/PPIL3/MBNL1/IVNS1ABP/TFIP11/SMNDC1/LUC7L3/ZRANB2/THOC5/SNRPB/METTL3/WTAP/PRMT5/SFSWAP/TMBIM6/ZBTB8OS/ZNF638/FMR1/LSM1/LUC7L/SRPK2/SCAF11/AKAP8L/SF1/TARDBP/CLK3/PRPF4B/PPP1R8	46
8	GO:0043487	regulation of RNA stability	25/832	170/18800	1.28566618649751e-07	7.16758898972362e-05	6.73790581686788e-05	LARP1/PUM1/SAMD4A/CNOT8/HNRNPC/MAPK14/EXOSC9/DIS3/PUM2/DIS3L2/PABPC4/CNOT2/LARP4B/YBX3/METTL3/GIGYF2/TNRC6A/TENT4A/EIF4ENIF1/FMR1/YTHDF2/LSM1/RC3H2/APEX1/TARDBP	25
9	GO:0043484	regulation of RNA splicing	22/832	154/18800	1.19502312256673e-06	0.000592200347405289	0.00055669907569395	CCNL1/CCNL2/QKI/CLK2/SRSF10/HNRNPA2B1/TRA2A/CLK1/SON/SRRM1/MBNL2/RBM39/TIA1/HNRNPH1/MBNL1/WTAP/SFSWAP/TMBIM6/FMR1/SRPK2/SF1/CLK3	22
10	GO:2001020	regulation of response to DNA damage stimulus	29/832	246/18800	1.57097101080834e-06	0.000700653070820521	0.000658650266952593	MMS19/MORF4L1/PNKP/NPAS2/RFWD3/EYA3/DDX11/TFIP11/KMT5A/UBR5/THOC5/SKIL/ETAA1/TRIP12/ATAD5/PARPBP/COPS3/TP53BP1/PARG/UIMC1/ATR/MARCHF7/FMR1/SPIDR/KAT7/BRCC3/FBH1/HMGA2/DDIAS	29
11	GO:0061157	mRNA destabilization	16/832	90/18800	1.86693519855252e-06	0.000756957362322202	0.000711579224481786	PUM1/SAMD4A/CNOT8/EXOSC9/DIS3/DIS3L2/CNOT2/METTL3/GIGYF2/TNRC6A/TENT4A/EIF4ENIF1/YTHDF2/LSM1/RC3H2/TARDBP	16
12	GO:0033157	regulation of intracellular protein transport	27/832	224/18800	2.33284344610089e-06	0.000867040147467496	0.000815062758405248	GCC2/NPEPPS/ARIH2/PDCD10/MAPK14/GSK3B/XPO4/MFF/CTDSPL2/UBR5/SP100/OS9/PINK1/CEP290/TCF7L2/RNF31/RUFY3/PKIG/UBE2J2/PKIA/NOLC1/BCAS3/UBE2L3/NUP54/TARDBP/HTRA2/PCNT	27
13	GO:0050779	RNA destabilization	16/832	94/18800	3.38295620786358e-06	0.00107771319193368	0.00101310635909178	PUM1/SAMD4A/CNOT8/EXOSC9/DIS3/DIS3L2/CNOT2/METTL3/GIGYF2/TNRC6A/TENT4A/EIF4ENIF1/YTHDF2/LSM1/RC3H2/TARDBP	16
14	GO:0061014	positive regulation of mRNA catabolic process	16/832	94/18800	3.38295620786358e-06	0.00107771319193368	0.00101310635909178	PUM1/SAMD4A/CNOT8/EXOSC9/DIS3/DIS3L2/CNOT2/METTL3/GIGYF2/TNRC6A/TENT4A/EIF4ENIF1/YTHDF2/LSM1/RC3H2/TARDBP	16
15	GO:0016570	histone modification	45/832	494/18800	3.88198254629409e-06	0.00115424281043144	0.00108504817416767	SAP30BP/MORF4L1/ZZZ3/MECOM/DDB2/KDM5C/EYA3/WAC/ATF2/HCFC1/TAF2/EED/KMT5A/GATAD2A/UBR5/JMJD1C/BAZ2A/PINK1/OGT/PRMT5/EHMT2/TRIP12/DOT1L/SMARCAD1/CDC73/PCGF6/SIRT2/MBIP/PARG/PHF20/MIDEAS/SUPT20H/UIMC1/KMT2C/MIER1/KDM5B/FMR1/RLF/KAT6A/KAT7/PCGF5/BRCC3/PHC1/AKAP8L/HMGA2	45
16	GO:0010498	proteasomal protein catabolic process	45/832	496/18800	4.31563230579946e-06	0.0012029825052416	0.00113086601802627	HECTD1/NGLY1/RNF216/NEMF/GIPC1/ARIH2/TLK2/RBCK1/PSME3IP1/FBXL4/ECPAS/FBXW11/RNF144B/RNF144A/GSK3B/WAC/AGAP3/CSNK1D/SMURF2/CRBN/WWTR1/FZR1/OS9/PINK1/OGT/TRIP12/LTN1/RNF4/ATE1/SIRT2/ENC1/DNAJC18/USP13/UBXN7/PPP2R5C/UBE2J2/MARCHF7/FMR1/APPBP2/WWP1/RNF19A/RNF34/PSME2/RHBDD2/ANAPC1	45
17	GO:0006402	mRNA catabolic process	27/832	233/18800	4.94469209987333e-06	0.00129725451561383	0.00121948660271179	LARP1/PUM1/SAMD4A/CNOT8/HNRNPC/MAPK14/UPF3A/EXOSC9/DIS3/PUM2/DIS3L2/PABPC4/CNOT2/LARP4B/YBX3/METTL3/GIGYF2/TNRC6A/TENT4A/EIF4ENIF1/FMR1/YTHDF2/LSM1/SECISBP2/RC3H2/APEX1/TARDBP	27
18	GO:0007059	chromosome segregation	35/832	348/18800	5.50947830842711e-06	0.00136512629197694	0.00128328959663539	MMS19/PUM1/ZNF207/TLK2/RAD18/CHTF8/PUM2/DIS3L2/SMC6/DDX11/NSL1/EML4/KMT5A/KIF18B/CENPK/RACGAP1/EHMT2/KIFC1/NUSAP1/PLSCR1/CENPQ/SMARCAD1/MSH5/SUN1/SMC5/P3H4/SIRT2/PRC1/TENT4A/SPDL1/STAG2/RCC1/SMC2/ANAPC1/AKAP8L	35
19	GO:0006261	DNA-templated DNA replication	21/832	159/18800	7.36990774766618e-06	0.00172998887129427	0.00162627936614706	PNKP/FAM111A/MGME1/CHTF8/GINS3/RFWD3/REV3L/DDX11/RRM2B/POLG/ETAA1/ATAD5/DNAJA3/BOD1L1/MCM10/DONSON/ATR/KAT7/SRPK2/FBH1/POLE	21
20	GO:1903313	positive regulation of mRNA metabolic process	18/832	124/18800	8.74571547500132e-06	0.00195029455092529	0.00183337814404896	PUM1/SAMD4A/CNOT8/TRA2A/EXOSC9/DIS3/DIS3L2/CNOT2/METTL3/GIGYF2/CDC73/TNRC6A/TENT4A/EIF4ENIF1/YTHDF2/LSM1/RC3H2/TARDBP	18
21	GO:0000077	DNA damage checkpoint signaling	17/832	115/18800	1.20775118020028e-05	0.00256503345890154	0.00241126463696125	MAPK14/RFWD3/WAC/ATF2/XPC/FZR1/THOC5/ETAA1/DOT1L/GIGYF2/TP53BP1/DONSON/UIMC1/ATR/BRCC3/CDK5RAP3/HMGA2	17
22	GO:0032386	regulation of intracellular transport	33/832	332/18800	1.29651183686361e-05	0.00262838308745987	0.00247081657714247	GCC2/NPEPPS/ARIH2/PDCD10/MAPK14/NUP153/GSK3B/XPO4/MFF/CTDSPL2/DENND10/UBR5/SP100/OS9/PINK1/ANXA2/CEP290/TCF7L2/NUP214/RNF31/RUFY3/PKIG/UBE2J2/LAMP1/PKIA/NOLC1/BCAS3/UBE2L3/AKAP8L/NUP54/TARDBP/HTRA2/PCNT	33
23	GO:0051052	regulation of DNA metabolic process	42/832	472/18800	1.43584856906593e-05	0.00278429766001481	0.00261738437097923	MMS19/MPV17/MORF4L1/ANKRD17/CCDC88A/PNKP/NPAS2/HNRNPA2B1/HNRNPC/INO80C/CHTF8/GINS3/DNAJC2/EYA3/DDX11/APAF1/TFIP11/UBR5/HMBOX1/MSH6/GTPBP4/PRMT5/EHMT2/TRIP12/ATAD5/SMARCAD1/PARPBP/RBBP6/TP53BP1/PARG/DONSON/UIMC1/ATR/RLF/SPIDR/KAT7/CD40/BRCC3/OBI1/INO80E/FBH1/HMGA2	42
24	GO:0006383	transcription by RNA polymerase III	11/832	53/18800	1.65448627814659e-05	0.00307458700022242	0.00289027142362188	GTF3C1/CHD8/RPTOR/IVNS1ABP/RO60/POLR3GL/GTF3C2/BDP1/SNAPC5/ZNF143/PRDX5	11
25	GO:0090316	positive regulation of intracellular protein transport	20/832	156/18800	1.8852558144386e-05	0.00336329637295846	0.00316167322480376	NPEPPS/ARIH2/PDCD10/MAPK14/GSK3B/XPO4/MFF/CTDSPL2/UBR5/PINK1/CEP290/TCF7L2/RNF31/RUFY3/UBE2J2/BCAS3/UBE2L3/TARDBP/HTRA2/PCNT	20
26	GO:0006397	mRNA processing	43/832	500/18800	2.59513990118534e-05	0.00445166306126408	0.0041847944236523	QKI/SRSF10/SRSF11/USP4/HNRNPA2B1/HNRNPC/TRA2A/SON/GEMIN6/SRRM1/GEMIN7/MBNL2/RBM39/TIA1/HNRNPH1/PPIL3/RBM27/MBNL1/TFIP11/SMNDC1/CCNT1/LUC7L3/ZRANB2/THOC5/SNRPB/METTL3/WTAP/PRMT5/SFSWAP/CDC73/RBBP6/TENT4A/FMR1/LSM1/LUC7L/SUPT4H1/SRPK2/SCAF11/AKAP8L/SF1/TARDBP/PRPF4B/PPP1R8	43
27	GO:0031570	DNA integrity checkpoint signaling	17/832	123/18800	2.96303505700235e-05	0.0048944949460113	0.0046010793887097	MAPK14/RFWD3/WAC/ATF2/XPC/FZR1/THOC5/ETAA1/DOT1L/GIGYF2/TP53BP1/DONSON/UIMC1/ATR/BRCC3/CDK5RAP3/HMGA2	17
28	GO:0140014	mitotic nuclear division	29/832	293/18800	4.61498220992118e-05	0.00690303504942278	0.00648921137641041	ZNF207/CHTF8/DIS3L2/NSL1/EML4/REEP4/PPP2R2D/ANKLE2/KMT5A/KIF18B/CENPK/KIF15/RACGAP1/PRMT5/KIFC1/NUSAP1/TPX2/SMC5/CEP192/SIRT2/PRC1/TENT4A/SPDL1/STAG2/RCC1/SMC2/ANAPC1/AKAP8L/RPL24	29
29	GO:0048024	regulation of mRNA splicing, via spliceosome	15/832	103/18800	4.64329711844581e-05	0.00690303504942278	0.00648921137641041	QKI/SRSF10/HNRNPA2B1/TRA2A/SON/SRRM1/MBNL2/RBM39/TIA1/MBNL1/WTAP/SFSWAP/FMR1/SRPK2/SF1	15
30	GO:1901796	regulation of signal transduction by p53 class mediator	15/832	103/18800	4.64329711844581e-05	0.00690303504942278	0.00648921137641041	TRIM24/KMT5A/RRM2B/PRMT5/HIPK2/ATAD5/COPS3/ATR/MARCHF7/MLF1/KAT6A/RNF34/PAK1IP1/RPL23/CDK5RAP3	15
31	GO:0006401	RNA catabolic process	28/832	280/18800	5.17284217968792e-05	0.00703828559742785	0.00661635391422118	LARP1/PUM1/SAMD4A/CNOT8/HNRNPC/MAPK14/UPF3A/EXOSC9/DIS3/PUM2/DIS3L2/PABPC4/CNOT2/LARP4B/YBX3/METTL3/GIGYF2/TNRC6A/TENT4A/EIF4ENIF1/FMR1/YTHDF2/LSM1/SECISBP2/RC3H2/APEX1/TARDBP/PPP1R8	28
32	GO:0000375	RNA splicing, via transesterification reactions	31/832	325/18800	5.18599924745787e-05	0.00703828559742785	0.00661635391422118	QKI/SRSF10/USP4/HNRNPA2B1/HNRNPC/TRA2A/SON/GEMIN6/SRRM1/GEMIN7/MBNL2/RBM39/TIA1/HNRNPH1/PPIL3/MBNL1/TFIP11/SMNDC1/LUC7L3/SNRPB/METTL3/WTAP/PRMT5/SFSWAP/FMR1/LSM1/LUC7L/SRPK2/SCAF11/SF1/PRPF4B	31
33	GO:0046822	regulation of nucleocytoplasmic transport	15/832	104/18800	5.20770010572016e-05	0.00703828559742785	0.00661635391422118	MAPK14/NUP153/GSK3B/XPO4/CTDSPL2/UBR5/SP100/TCF7L2/NUP214/PKIG/PKIA/NOLC1/AKAP8L/NUP54/TARDBP	15
34	GO:1903312	negative regulation of mRNA metabolic process	14/832	94/18800	6.41648015477864e-05	0.00841691220303316	0.00791233450665118	LARP1/SRSF10/HNRNPA2B1/HNRNPC/MAPK14/CCNT1/LARP4B/YBX3/SFSWAP/TENT4A/EIF4ENIF1/FMR1/SECISBP2/TARDBP	14
35	GO:0140694	non-membrane-bounded organelle assembly	34/832	379/18800	7.87135494105592e-05	0.0100303551534598	0.00942905465570699	RPS28/ZNF207/KIAA0753/HAUS2/HAUS4/ATXN2/SENP6/PRRC2C/PUM2/STIL/TIA1/CSNK1D/CNOT2/E2F4/CENPK/CFLAR/KIF15/RACGAP1/KIFC1/TPX2/RNF4/SH3PXD2B/CEP192/PRC1/BRIX1/EIF4ENIF1/YTHDF2/PRKAR1A/CEP135/STAG2/RCC1/MRPL22/RPSA/RPL24	34
36	GO:1903362	regulation of cellular protein catabolic process	26/832	258/18800	8.33412281886296e-05	0.0101441158163538	0.0095359955856826	HECTD1/GIPC1/ARIH2/TLK2/PSME3IP1/RNF144B/RNF144A/GSK3B/WAC/CSNK1D/FZR1/RIC1/PINK1/OGT/ANXA2/HIPK2/MARCHF2/SIRT2/USP13/CTSC/MARCHF7/FMR1/RNF19A/PSME2/RPL23/CDK5RAP3	26
37	GO:0048285	organelle fission	41/832	493/18800	8.41552208980023e-05	0.0101441158163538	0.0095359955856826	MTFR1L/ZNF207/CHTF8/DIS3L2/NSL1/EML4/MFF/REEP4/PPP2R2D/ANKLE2/KMT5A/KIF18B/CENPK/FZR1/KIF15/RACGAP1/PINK1/PRMT5/EHMT2/MARCHF5/KIFC1/NUSAP1/TPX2/MSH5/SUN1/SMC5/RALA/CEP192/P3H4/SIRT2/INF2/PRC1/TENT4A/SPDL1/SPDYA/STAG2/RCC1/SMC2/ANAPC1/AKAP8L/RPL24	41
38	GO:0043161	proteasome-mediated ubiquitin-dependent protein catabolic process	36/832	414/18800	9.27431881358078e-05	0.0108172245910865	0.0101687527841155	HECTD1/RNF216/NEMF/GIPC1/ARIH2/TLK2/RBCK1/FBXL4/ECPAS/FBXW11/RNF144B/RNF144A/GSK3B/WAC/AGAP3/CSNK1D/SMURF2/CRBN/WWTR1/FZR1/OS9/OGT/TRIP12/LTN1/RNF4/SIRT2/DNAJC18/UBXN7/PPP2R5C/UBE2J2/APPBP2/WWP1/RNF19A/RNF34/RHBDD2/ANAPC1	36
39	GO:0006417	regulation of translation	39/832	463/18800	9.5128192026236e-05	0.0108172245910865	0.0101687527841155	LARP1/PUM1/SAMD4A/QKI/CNOT8/PUS7/ILF3/UPF3A/ATXN2/EXOSC9/DIS3/PUM2/DIS3L2/TIA1/CNOT2/LARP4B/BZW2/YBX3/NGDN/PINK1/METTL3/DPH2/GIGYF2/TNRC6A/RPL22/ENC1/TENT4A/IGF2BP3/EIF4ENIF1/NOLC1/FMR1/YTHDF2/LSM1/SECISBP2/PKM/RC3H2/TARDBP/GAPDH/EIF5B	39
40	GO:0072594	establishment of protein localization to organelle	37/832	431/18800	9.70154671846321e-05	0.0108172245910865	0.0101687527841155	GCC2/NPEPPS/ARIH2/KPNA6/MAPK14/TSC2/VPS13C/NUP153/ATF2/MFF/VPS13A/UBR5/MFN2/PINK1/BCS1L/HSPA4/NUP214/RALA/TIMM9/RNF31/PKIG/UBE2J2/LAMP1/EIF4ENIF1/PKIA/NOLC1/RANBP2/SRP19/SPIDR/UBE2L3/TIMM17A/NCOA4/RPL23/NUP54/TARDBP/HTRA2/VPS28	37
41	GO:0006470	protein dephosphorylation	28/832	291/18800	0.000101330943384916	0.0110228294511396	0.0103620320282957	ARPP19/PPP4R3A/FBXW11/MTMR14/CNEP1R1/EYA3/GSK3B/CTDSPL2/PPP2R2D/ANKLE2/PPP3CB/SSH1/CTTNBP2NL/SDHAF2/PTPRM/PINK1/MTMR6/IKBKB/DLG1/CDKN3/BOD1L1/SWAP70/SMPD1/PPP2R5C/FIG4/PPP6R3/DUSP22/PPP1R8	28
42	GO:0051222	positive regulation of protein transport	28/832	293/18800	0.000113958934564778	0.0121013535275931	0.0113759006609402	NPEPPS/ARIH2/PDCD10/MAPK14/LRRC8A/GSK3B/XPO4/MFF/CTDSPL2/C2CD2L/NLGN2/UBR5/PPP3CB/FRMD4A/PINK1/CEP290/ACSL3/TCF7L2/RNF31/RUFY3/SYTL4/UBE2J2/BCAS3/UBE2L3/TARDBP/HTRA2/PCNT/VPS28	28
43	GO:1904951	positive regulation of establishment of protein localization	29/832	309/18800	0.00011900719525678	0.0123435369964009	0.0116035656966402	NPEPPS/ARIH2/PDCD10/MAPK14/LRRC8A/GSK3B/XPO4/MFF/CTDSPL2/C2CD2L/NLGN2/UBR5/PPP3CB/FRMD4A/PINK1/CEP290/ACSL3/TCF7L2/RNF31/RUFY3/SYTL4/UBE2J2/CEP135/BCAS3/UBE2L3/TARDBP/HTRA2/PCNT/VPS28	29
44	GO:0006997	nucleus organization	17/832	138/18800	0.000128708588175491	0.0126435545328394	0.0118855977588622	NUP153/TBPL1/DDX11/REEP4/ANKLE2/BAZ2A/HIPK2/SUN1/SUN2/SIRT2/NOLC1/RCC1/SRPK2/AKAP8L/NUP54/SF1/TARDBP	17
45	GO:0031330	negative regulation of cellular catabolic process	26/832	265/18800	0.000129257130887514	0.0126435545328394	0.0118855977588622	LARP1/GIPC1/TLK2/HNRNPC/MAPK14/TSC2/PSME3IP1/WAC/LARP4B/YBX3/RIC1/PINK1/OGT/EHMT2/ANXA2/FEZ2/HIPK2/SIRT2/TENT4A/MARCHF7/EIF4ENIF1/FMR1/SECISBP2/RPL23/TARDBP/CDK5RAP3	26
46	GO:0034655	nucleobase-containing compound catabolic process	35/832	405/18800	0.000130404374105519	0.0126435545328394	0.0118855977588622	LARP1/ADA/PUM1/SAMD4A/NUDT3/CNOT8/PDE8A/HNRNPC/MAPK14/ITPA/UPF3A/EXOSC9/DIS3/PUM2/DIS3L2/SMPDL3A/APAF1/PABPC4/CNOT2/LARP4B/YBX3/METTL3/GIGYF2/TNRC6A/TENT4A/EIF4ENIF1/FMR1/YTHDF2/LSM1/SECISBP2/RC3H2/FBH1/APEX1/TARDBP/PPP1R8	35
47	GO:0006282	regulation of DNA repair	18/832	152/18800	0.00013745030627522	0.0130431567231379	0.0122612445664995	MMS19/MORF4L1/PNKP/NPAS2/EYA3/DDX11/TFIP11/UBR5/TRIP12/PARPBP/TP53BP1/PARG/UIMC1/SPIDR/KAT7/BRCC3/FBH1/HMGA2	18
48	GO:0050684	regulation of mRNA processing	17/832	139/18800	0.000140724805963126	0.0130756798874072	0.0122918180296301	QKI/SRSF10/HNRNPA2B1/TRA2A/SON/SRRM1/MBNL2/RBM39/TIA1/MBNL1/CCNT1/WTAP/SFSWAP/CDC73/FMR1/SRPK2/SF1	17
49	GO:0070534	protein K63-linked ubiquitination	10/832	57/18800	0.00017802744374092	0.0162041305935613	0.0152327241336216	HECTD1/SASH1/ARIH2/UBR5/RNF115/GPS2/TRIP12/RNF4/UBE2D4/TRAF3	10
50	GO:0032388	positive regulation of intracellular transport	21/832	198/18800	0.000193138344917867	0.0167532488557841	0.01574892381227	NPEPPS/ARIH2/PDCD10/MAPK14/GSK3B/XPO4/MFF/CTDSPL2/UBR5/PINK1/ANXA2/CEP290/TCF7L2/RNF31/RUFY3/UBE2J2/BCAS3/UBE2L3/TARDBP/HTRA2/PCNT	21
51	GO:1903829	positive regulation of protein localization	37/832	446/18800	0.000193248697017489	0.0167532488557841	0.01574892381227	NPEPPS/CCDC88A/ARIH2/PDCD10/MAPK14/LRRC8A/PECAM1/GSK3B/XPO4/MFF/CTDSPL2/C2CD2L/NLGN2/UBR5/PPP3CB/WWTR1/FRMD4A/PINK1/CENPQ/CEP290/DLG1/ACSL3/TCF7L2/RNF31/RUFY3/SYTL4/UBE2J2/KAT7/CEP135/STX3/BCAS3/UBE2L3/TARDBP/HTRA2/CDK5RAP3/PCNT/VPS28	37
52	GO:0000075	cell cycle checkpoint signaling	19/832	170/18800	0.000195329358856675	0.0167532488557841	0.01574892381227	ZNF207/MAPK14/RFWD3/WAC/ATF2/XPC/FZR1/THOC5/ETAA1/DOT1L/GIGYF2/TP53BP1/DONSON/SPDL1/UIMC1/ATR/BRCC3/CDK5RAP3/HMGA2	19
53	GO:0031331	positive regulation of cellular catabolic process	37/832	449/18800	0.00022058367269618	0.0185623241551879	0.0174495485272867	HECTD1/LARP1/PUM1/SAMD4A/CNOT8/ARIH2/TSC2/EXOSC9/DIS3/RNF144B/RNF144A/DIS3L2/GSK3B/WAC/CSNK1D/CNOT2/FZR1/FOXO1/PINK1/METTL3/GIGYF2/TNRC6A/MARCHF2/SIRT2/RNF31/TENT4A/USP13/CTSC/EIF4ENIF1/FMR1/YTHDF2/LSM1/TBK1/DHRSX/RNF19A/RC3H2/TARDBP	37
54	GO:0000377	RNA splicing, via transesterification reactions with bulged adenosine as nucleophile	29/832	321/18800	0.000228936566716963	0.0185646743192301	0.0174517578035151	QKI/SRSF10/USP4/HNRNPA2B1/HNRNPC/TRA2A/SON/GEMIN6/SRRM1/GEMIN7/MBNL2/RBM39/TIA1/HNRNPH1/PPIL3/MBNL1/TFIP11/LUC7L3/SNRPB/METTL3/WTAP/PRMT5/SFSWAP/FMR1/LUC7L/SRPK2/SCAF11/SF1/PRPF4B	29
55	GO:0000398	mRNA splicing, via spliceosome	29/832	321/18800	0.000228936566716963	0.0185646743192301	0.0174517578035151	QKI/SRSF10/USP4/HNRNPA2B1/HNRNPC/TRA2A/SON/GEMIN6/SRRM1/GEMIN7/MBNL2/RBM39/TIA1/HNRNPH1/PPIL3/MBNL1/TFIP11/LUC7L3/SNRPB/METTL3/WTAP/PRMT5/SFSWAP/FMR1/LUC7L/SRPK2/SCAF11/SF1/PRPF4B	29
56	GO:0006287	base-excision repair, gap-filling	5/832	14/18800	0.000240386948412209	0.0191451033914009	0.0179973912692825	PNKP/POLG/PARG/APEX1/POLE	5
57	GO:0002181	cytoplasmic translation	17/832	146/18800	0.000255897759938666	0.0194266856047697	0.0182620931705918	RPS28/NEMF/UBA52/RPL10A/YBX3/METTL3/DPH2/RPS24/RPS18/RPL22/FMR1/YTHDF2/RPSA/PKM/RPL23/RPS25/RPL24	17
58	GO:0045005	DNA-templated DNA replication maintenance of fidelity	9/832	49/18800	0.000260211598168012	0.0194266856047697	0.0182620931705918	FAM111A/RFWD3/DDX11/ETAA1/BOD1L1/DONSON/ATR/FBH1/POLE	9
59	GO:0006913	nucleocytoplasmic transport	28/832	308/18800	0.000263131130745612	0.0194266856047697	0.0182620931705918	SDAD1/NEMF/HNRNPA2B1/KPNA6/MAPK14/TSC2/UPF3A/NUP153/GSK3B/ZC3H11A/ATF2/XPO4/CTDSPL2/UBR5/SP100/THOC5/XPO5/TCF7L2/NUP214/PKIG/EIF4ENIF1/PKIA/NOLC1/RANBP2/RPL23/AKAP8L/NUP54/TARDBP	28
60	GO:0051169	nuclear transport	28/832	308/18800	0.000263131130745612	0.0194266856047697	0.0182620931705918	SDAD1/NEMF/HNRNPA2B1/KPNA6/MAPK14/TSC2/UPF3A/NUP153/GSK3B/ZC3H11A/ATF2/XPO4/CTDSPL2/UBR5/SP100/THOC5/XPO5/TCF7L2/NUP214/PKIG/EIF4ENIF1/PKIA/NOLC1/RANBP2/RPL23/AKAP8L/NUP54/TARDBP	28
61	GO:0032786	positive regulation of DNA-templated transcription, elongation	7/832	30/18800	0.000270057064460924	0.0194266856047697	0.0182620931705918	CCNT1/THOC5/CCNT2/CDC73/KAT7/SUPT4H1/EAPP	7
62	GO:0070979	protein K11-linked ubiquitination	7/832	30/18800	0.000270057064460924	0.0194266856047697	0.0182620931705918	FZR1/RNF4/UBE2D4/ANAPC10/UBE2L3/ANAPC13/ANAPC1	7
63	GO:0017148	negative regulation of translation	24/832	248/18800	0.000283981121277375	0.0201040603316999	0.0188988605855937	LARP1/PUM1/SAMD4A/CNOT8/PUS7/ILF3/EXOSC9/DIS3/DIS3L2/TIA1/CNOT2/METTL3/GIGYF2/TNRC6A/ENC1/TENT4A/IGF2BP3/EIF4ENIF1/FMR1/YTHDF2/LSM1/RC3H2/TARDBP/GAPDH	24
64	GO:0044772	mitotic cell cycle phase transition	36/832	440/18800	0.000305967234968752	0.0213220916868849	0.0200438733039562	ANKRD17/ZNF207/IQGAP3/CDK10/ARPP19/RPTOR/RFWD3/STIL/WAC/TAF2/PPP2R2D/E2F4/XPC/FZR1/RRM2B/ATAD5/GIGYF2/DLG1/CDC73/SMC5/SIRT2/CDKN3/DONSON/SPDL1/UIMC1/PKIA/SPDYA/BRCC3/RCC1/PSME2/ANAPC1/APEX1/CDK5RAP3/HMGA2/RPL24/POLE	36
65	GO:1903050	regulation of proteolysis involved in cellular protein catabolic process	22/832	223/18800	0.000384086305036809	0.0263542295456026	0.024774344177516	HECTD1/GIPC1/ARIH2/TLK2/PSME3IP1/RNF144B/RNF144A/GSK3B/WAC/CSNK1D/FZR1/PINK1/OGT/HIPK2/SIRT2/USP13/CTSC/MARCHF7/FMR1/RNF19A/PSME2/RPL23	22
66	GO:0051642	centrosome localization	7/832	32/18800	0.000413348015475893	0.0270710480378673	0.0254481907799918	PARD3/PLXNA2/DLG1/SUN1/SUN2/NUBP1/RANBP2	7
67	GO:1903955	positive regulation of protein targeting to mitochondrion	7/832	32/18800	0.000413348015475893	0.0270710480378673	0.0254481907799918	NPEPPS/ARIH2/PINK1/RNF31/UBE2J2/UBE2L3/HTRA2	7
68	GO:0000288	nuclear-transcribed mRNA catabolic process, deadenylation-dependent decay	10/832	63/18800	0.000414819284803449	0.0270710480378673	0.0254481907799918	SAMD4A/CNOT8/EXOSC9/DIS3/CNOT2/TNRC6A/TENT4A/EIF4ENIF1/LSM1/RC3H2	10
69	GO:0070585	protein localization to mitochondrion	15/832	125/18800	0.000418812178164314	0.0270710480378673	0.0254481907799918	NPEPPS/ARIH2/MFF/MFN2/PINK1/BCS1L/MARCHF5/HSPA4/RALA/TIMM9/RNF31/UBE2J2/UBE2L3/TIMM17A/HTRA2	15
70	GO:0098813	nuclear chromosome segregation	26/832	287/18800	0.000453354416239272	0.0288851528061022	0.0271535434568575	ZNF207/CHTF8/DIS3L2/DDX11/NSL1/EML4/KMT5A/KIF18B/CENPK/RACGAP1/EHMT2/KIFC1/NUSAP1/CENPQ/MSH5/SUN1/SMC5/P3H4/SIRT2/PRC1/TENT4A/SPDL1/STAG2/SMC2/ANAPC1/AKAP8L	26
71	GO:0006839	mitochondrial transport	19/832	182/18800	0.000466956142927217	0.0293327379923294	0.0275742967721142	SPG7/NPEPPS/ARIH2/RHOT1/GSK3B/ATF2/SLC25A16/MFF/MFN2/PINK1/BCS1L/HSPA4/TIMM9/RNF31/SLC25A30/UBE2J2/UBE2L3/TIMM17A/HTRA2	19
72	GO:0070935	3'-UTR-mediated mRNA stabilization	6/832	24/18800	0.000500300478292047	0.0308415820832135	0.0289926885620579	HNRNPC/MAPK14/LARP4B/YBX3/TENT4A/TARDBP	6
73	GO:0061842	microtubule organizing center localization	7/832	33/18800	0.000504806164142283	0.0308415820832135	0.0289926885620579	PARD3/PLXNA2/DLG1/SUN1/SUN2/NUBP1/RANBP2	7
74	GO:2000113	negative regulation of cellular macromolecule biosynthetic process	25/832	275/18800	0.000549609194944331	0.0324121638950692	0.0304691170153553	LARP1/PUM1/SAMD4A/CNOT8/PUS7/ILF3/EXOSC9/DIS3/DIS3L2/GSK3B/TIA1/CNOT2/METTL3/GIGYF2/TNRC6A/ENC1/TENT4A/IGF2BP3/EIF4ENIF1/FMR1/YTHDF2/LSM1/RC3H2/TARDBP/GAPDH	25
75	GO:0072331	signal transduction by p53 class mediator	18/832	170/18800	0.000550407708264973	0.0324121638950692	0.0304691170153553	TRIM24/KMT5A/SP100/RRM2B/PRMT5/HIPK2/ATAD5/MYO6/COPS3/USP10/ATR/MARCHF7/MLF1/KAT6A/RNF34/PAK1IP1/RPL23/CDK5RAP3	18
76	GO:1903363	negative regulation of cellular protein catabolic process	11/832	77/18800	0.000552314900454093	0.0324121638950692	0.0304691170153553	GIPC1/TLK2/PSME3IP1/WAC/RIC1/OGT/ANXA2/HIPK2/MARCHF7/RPL23/CDK5RAP3	11
77	GO:0006399	tRNA metabolic process	19/832	185/18800	0.000572163254621547	0.0330844442772074	0.0311010954817364	GTF3C1/MTO1/WARS2/PUS7/EXOSC9/ADAT1/ANKRD16/QRSL1/THUMPD1/GTF3C2/CARS2/TRMU/ZBTB8OS/KARS1/METTL2B/TRMT2B/ELP3/VARS1/QTRT1	19
78	GO:0016311	dephosphorylation	34/832	422/18800	0.00058531946775616	0.0330844442772074	0.0311010954817364	PLPP4/PNKP/INPP5A/ARPP19/PPP4R3A/FBXW11/MTMR14/CNEP1R1/EYA3/GSK3B/CTDSPL2/PPP2R2D/ANKLE2/PPP3CB/SSH1/CTTNBP2NL/SYNJ2/SDHAF2/PTPRM/PINK1/MTMR6/IKBKB/MEF2C/DLG1/CDKN3/BOD1L1/SWAP70/SMPD1/PPP2R5C/FIG4/PPP6R3/DUSP22/CDK5RAP3/PPP1R8	34
79	GO:0000070	mitotic sister chromatid segregation	18/832	171/18800	0.000590356405009996	0.0330844442772074	0.0311010954817364	ZNF207/CHTF8/DIS3L2/NSL1/EML4/KMT5A/KIF18B/CENPK/RACGAP1/KIFC1/NUSAP1/SMC5/PRC1/TENT4A/SPDL1/SMC2/ANAPC1/AKAP8L	18
80	GO:0009895	negative regulation of catabolic process	28/832	324/18800	0.000593442946676365	0.0330844442772074	0.0311010954817364	LARP1/ZDHHC7/GIPC1/TLK2/HNRNPC/MAPK14/TSC2/PSME3IP1/WAC/LARP4B/YBX3/RIC1/PINK1/OGT/EHMT2/ANXA2/FEZ2/HIPK2/SIRT2/TENT4A/MARCHF7/EIF4ENIF1/FMR1/NRG1/SECISBP2/RPL23/TARDBP/CDK5RAP3	28
81	GO:1902373	negative regulation of mRNA catabolic process	10/832	66/18800	0.000607745626127504	0.0332691189985451	0.0312746993087574	LARP1/HNRNPC/MAPK14/LARP4B/YBX3/TENT4A/EIF4ENIF1/FMR1/SECISBP2/TARDBP	10
82	GO:2000780	negative regulation of double-strand break repair	7/832	34/18800	0.000611674385175044	0.0332691189985451	0.0312746993087574	TFIP11/UBR5/TRIP12/PARPBP/TP53BP1/FBH1/HMGA2	7
83	GO:0060368	regulation of Fc receptor mediated stimulatory signaling pathway	4/832	10/18800	0.000645580801050107	0.0346127572474581	0.0325377890291777	RABGEF1/CD47/PLSCR1/LYN	4
84	GO:0034504	protein localization to nucleus	26/832	294/18800	0.000651899463853471	0.0346127572474581	0.0325377890291777	KPNA6/MAPK14/TSC2/NUP153/CNEP1R1/GSK3B/ATF2/NOL8/UBR5/TBRG1/SP100/WWTR1/TOR1AIP2/SUN1/NUP214/SUN2/PKIG/EIF4ENIF1/PKIA/NOLC1/RANBP2/KAT7/RPL23/NUP54/TARDBP/CDK5RAP3	26
85	GO:0006275	regulation of DNA replication	15/832	131/18800	0.000690539836304993	0.0357439815285479	0.0336011985905609	ANKRD17/CCDC88A/INO80C/CHTF8/GINS3/GTPBP4/EHMT2/ATAD5/RBBP6/DONSON/ATR/KAT7/OBI1/INO80E/FBH1	15
86	GO:0046700	heterocycle catabolic process	35/832	443/18800	0.000695977557342093	0.0357439815285479	0.0336011985905609	LARP1/ADA/PUM1/SAMD4A/NUDT3/CNOT8/PDE8A/HNRNPC/MAPK14/ITPA/UPF3A/EXOSC9/DIS3/PUM2/DIS3L2/SMPDL3A/APAF1/PABPC4/CNOT2/LARP4B/YBX3/METTL3/GIGYF2/TNRC6A/TENT4A/EIF4ENIF1/FMR1/YTHDF2/LSM1/SECISBP2/RC3H2/FBH1/APEX1/TARDBP/PPP1R8	35
87	GO:0043123	positive regulation of I-kappaB kinase/NF-kappaB signaling	19/832	188/18800	0.000697248070175711	0.0357439815285479	0.0336011985905609	ANKRD17/LGALS1/RBCK1/CARD16/CFLAR/TNFRSF1A/PLEKHG5/PINK1/IRAK4/IKBKB/RNF31/ZDHHC13/CASP10/MIER1/GOLT1B/TBK1/CD40/JMJD8/GAPDH	19
88	GO:0070646	protein modification by small protein removal	18/832	174/18800	0.000725532637271321	0.0367713132071601	0.0345669437111444	MINDY2/USP4/USP34/SENP1/SENP6/USP53/USP42/TAF2/USP33/USP48/COPS3/USP10/SENP5/USP13/SUPT20H/UIMC1/USP32/BRCC3	18
89	GO:0042176	regulation of protein catabolic process	32/832	395/18800	0.000764408119964098	0.0383062945510098	0.0360099058760142	HECTD1/STX5/GIPC1/ARIH2/TLK2/PSME3IP1/RNF144B/RNF144A/GSK3B/WAC/CSNK1D/SMURF2/FZR1/FOXO1/RIC1/PINK1/OGT/ANXA2/HIPK2/MARCHF2/SIRT2/USP13/CTSC/MARCHF7/FMR1/NRG1/WWP1/RNF19A/PSME2/RPL23/CDK5RAP3/VPS28	32
90	GO:0000280	nuclear division	35/832	446/18800	0.000784535624482253	0.0387160344308597	0.0363950826382144	ZNF207/CHTF8/DIS3L2/NSL1/EML4/REEP4/PPP2R2D/ANKLE2/KMT5A/KIF18B/CENPK/FZR1/KIF15/RACGAP1/PRMT5/EHMT2/KIFC1/NUSAP1/TPX2/MSH5/SUN1/SMC5/CEP192/P3H4/SIRT2/PRC1/TENT4A/SPDL1/SPDYA/STAG2/RCC1/SMC2/ANAPC1/AKAP8L/RPL24	35
91	GO:0061136	regulation of proteasomal protein catabolic process	19/832	190/18800	0.000793143838612139	0.0387160344308597	0.0363950826382144	HECTD1/GIPC1/ARIH2/TLK2/PSME3IP1/RNF144B/RNF144A/GSK3B/WAC/CSNK1D/FZR1/PINK1/OGT/SIRT2/USP13/MARCHF7/FMR1/RNF19A/PSME2	19
92	GO:0000819	sister chromatid segregation	20/832	205/18800	0.000798626719201591	0.0387160344308597	0.0363950826382144	ZNF207/CHTF8/DIS3L2/DDX11/NSL1/EML4/KMT5A/KIF18B/CENPK/RACGAP1/KIFC1/NUSAP1/SMC5/PRC1/TENT4A/SPDL1/STAG2/SMC2/ANAPC1/AKAP8L	20
93	GO:0031098	stress-activated protein kinase signaling cascade	23/832	252/18800	0.000852287777916511	0.0397736323469507	0.0373892795935579	SASH1/MECOM/MAP3K11/PDCD10/MAPK14/GADD45A/ATF2/MAP2K3/FOXO1/GPS2/PINK1/IRAK4/HIPK2/IKBKB/DLG1/MAPK8IP3/MBIP/TRAF3/LYN/KAT7/XIAP/TNIK/DUSP22	23
94	GO:0044773	mitotic DNA damage checkpoint signaling	11/832	81/18800	0.000853964392004578	0.0397736323469507	0.0373892795935579	RFWD3/WAC/ATF2/XPC/FZR1/GIGYF2/DONSON/UIMC1/BRCC3/CDK5RAP3/HMGA2	11
95	GO:0072655	establishment of protein localization to mitochondrion	14/832	120/18800	0.000854525918385533	0.0397736323469507	0.0373892795935579	NPEPPS/ARIH2/MFF/MFN2/PINK1/BCS1L/HSPA4/RALA/TIMM9/RNF31/UBE2J2/UBE2L3/TIMM17A/HTRA2	14
96	GO:1901987	regulation of cell cycle phase transition	33/832	415/18800	0.000876113636210041	0.0397736323469507	0.0373892795935579	ANKRD17/ZNF207/MAPK14/CDK10/RPTOR/RFWD3/STIL/WAC/ATF2/XPC/FZR1/RRM2B/THOC5/ETAA1/DOT1L/ATAD5/GIGYF2/DLG1/CDC73/SIRT2/TP53BP1/DONSON/SPDL1/UIMC1/ATR/PKIA/MLF1/APBB2/BRCC3/PSME2/APEX1/CDK5RAP3/HMGA2	33
97	GO:0045738	negative regulation of DNA repair	7/832	36/18800	0.00087888699041613	0.0397736323469507	0.0373892795935579	TFIP11/UBR5/TRIP12/PARPBP/TP53BP1/FBH1/HMGA2	7
98	GO:1903749	positive regulation of establishment of protein localization to mitochondrion	7/832	36/18800	0.00087888699041613	0.0397736323469507	0.0373892795935579	NPEPPS/ARIH2/PINK1/RNF31/UBE2J2/UBE2L3/HTRA2	7
99	GO:0044270	cellular nitrogen compound catabolic process	35/832	449/18800	0.00088286762384487	0.0397736323469507	0.0373892795935579	LARP1/ADA/PUM1/SAMD4A/NUDT3/CNOT8/PDE8A/HNRNPC/MAPK14/ITPA/UPF3A/EXOSC9/DIS3/PUM2/DIS3L2/SMPDL3A/APAF1/PABPC4/CNOT2/LARP4B/YBX3/METTL3/GIGYF2/TNRC6A/TENT4A/EIF4ENIF1/FMR1/YTHDF2/LSM1/SECISBP2/RC3H2/FBH1/APEX1/TARDBP/PPP1R8	35
100	GO:0051225	spindle assembly	14/832	121/18800	0.00092789390363832	0.0413840681022691	0.0389031728230677	ZNF207/HAUS2/HAUS4/SENP6/CSNK1D/KIF15/RACGAP1/KIFC1/TPX2/RNF4/CEP192/PRC1/STAG2/RCC1	14
101	GO:2001021	negative regulation of response to DNA damage stimulus	11/832	82/18800	0.00094762054829954	0.0414846633361872	0.0389977375662105	TFIP11/UBR5/THOC5/TRIP12/ATAD5/PARPBP/TP53BP1/MARCHF7/FBH1/HMGA2/DDIAS	11
102	GO:0043122	regulation of I-kappaB kinase/NF-kappaB signaling	23/832	254/18800	0.000948752390199798	0.0414846633361872	0.0389977375662105	ANKRD17/LGALS1/RBCK1/CARD16/CARD8/CFLAR/TNFRSF1A/PLEKHG5/PINK1/IRAK4/IKBKB/USP10/RNF31/ZDHHC13/TRAF3/CASP10/MIER1/GOLT1B/NKIRAS2/TBK1/CD40/JMJD8/GAPDH	23
103	GO:0033632	regulation of cell-cell adhesion mediated by integrin	4/832	11/18800	0.000979055729517019	0.0417273686230497	0.0392258931379766	ADA/WNK1/PIEZO1/SWAP70	4
104	GO:0075733	intracellular transport of virus	4/832	11/18800	0.000979055729517019	0.0417273686230497	0.0392258931379766	NMT2/KPNA6/NUP153/FMR1	4
105	GO:0071425	hematopoietic stem cell proliferation	6/832	27/18800	0.000982370785968659	0.0417273686230497	0.0392258931379766	MECOM/ARIH2/RUNX1/N4BP2L2/YTHDF2/KAT7	6
106	GO:0045862	positive regulation of proteolysis	30/832	369/18800	0.00104100079617427	0.043800599537144	0.0411748378466944	HECTD1/ARIH2/SENP1/DIABLO/FBXW11/CARD8/RNF144B/RNF144A/GSK3B/PDCD6/APAF1/CSNK1D/CFLAR/FZR1/ENO1/PINK1/OGT/ANXA2/SIRT2/APH1B/USP13/LYN/CTSC/CASP10/ADRM1/FMR1/RNF19A/LGMN/PSME2/HTRA2	30
107	GO:0016574	histone ubiquitination	8/832	48/18800	0.00111366521087387	0.0463124559603366	0.0435361133089499	DDB2/WAC/UBR5/TRIP12/CDC73/PCGF6/PCGF5/PHC1	8
108	GO:0006302	double-strand break repair	24/832	273/18800	0.00112146754343416	0.0463124559603366	0.0435361133089499	MMS19/MORF4L1/LIG4/PNKP/RFWD3/DCLRE1B/REV3L/EYA3/SMC6/DDX11/TFIP11/UBR5/TRIP12/SMARCAD1/PARPBP/SMC5/PALB2/TP53BP1/TENT4A/UIMC1/SPIDR/BRCC3/FBH1/HMGA2	24
109	GO:0007076	mitotic chromosome condensation	5/832	19/18800	0.0011609674642608	0.0470719535509377	0.0442500804799115	KMT5A/NUSAP1/TENT4A/SMC2/AKAP8L	5
110	GO:0098780	response to mitochondrial depolarisation	5/832	19/18800	0.0011609674642608	0.0470719535509377	0.0442500804799115	VPS13C/GPS2/MFN2/PINK1/HTRA2	5
