# Supplementary material for: 2-Desaza-annomontine (C81) impedes angiogenesis through reduced VEGFR2 expression derived from inhibition of CDC2-like kinases
Source: Angiogenesis. 2024 Feb 26;27(2):245–72. doi: 10.1007/s10456-024-09906-y (PMC11021337; doi:10.1007/s10456-024-09906-y)
Supplement: Supplementary file 4 — Supplementary material 4 (CSV 95.0 kb) [file 10456_2024_9906_MOESM4_ESM.csv]

	ID	Description	GeneRatio	BgRatio	pvalue	p.adjust	qvalue	geneID	Count
1	GO:1903311	regulation of mRNA metabolic process	70/1654	294/18800	6.891563287886e-15	3.73453814570542e-11	3.37251344477705e-11	TIA1/LARP1/SAFB2/THRAP3/TUT4/SRSF7/PUM1/FASTKD3/QKI/RBM39/FMR1/CELF1/CNOT3/FXR1/DHX34/ZC3H14/SRSF6/SRSF3/DIS3L2/MBNL2/MBNL1/EXOSC3/TBRG4/RBM4/PABPC4/CCNT1/EXOSC8/SUPT5H/PCID2/FUS/RBM5/CPSF7/SRSF2/HNRNPA2B1/METTL3/HSPA8/PAIP1/EXOSC9/CNOT8/HNRNPA1/SFSWAP/YBX3/SRSF9/CNOT2/HNRNPC/DYRK1A/TNRC6A/RBM23/TENT4A/FAM172A/PTCD2/SECISBP2/SLTM/SRPK2/MAGOH/ROCK2/PNPT1/PAN3/BARD1/LSM1/NSRP1/KHDRBS3/PUF60/PAPOLA/…	70
2	GO:0006397	mRNA processing	97/1654	500/18800	5.89723293408166e-14	1.59785526348943e-10	1.44295978476556e-10	PAXBP1/CLASRP/CWC25/TIA1/HNRNPH3/SAFB2/SF3B1/THRAP3/SRSF7/PQBP1/DNAJC17/AKAP8L/SRSF5/CPSF4/QKI/RBM39/SRRT/FMR1/THOC2/CELF1/DBR1/PPIL3/FXR1/LUC7L3/ZC3H14/SRSF6/SRSF3/ACIN1/RBM6/MAGOHB/MBNL2/MBNL1/TBRG4/RBM4/TFIP11/CCNT1/SRRM2/SUPT5H/THOC1/KDM1A/RBM5/CPSF7/SRSF2/ZCCHC8/HNRNPA2B1/METTL3/PRPF4B/HSPA8/USP4/GEMIN2/HNRNPA1/SFSWAP/SRSF9/GCFC2/HNRNPC/DYRK1A/RBM38/RNMT/ADARB1/PRMT7/RBBP6/RBM23/RBM26/TENT4A…	97
3	GO:0043484	regulation of RNA splicing	45/1654	154/18800	2.29213080898505e-13	3.20489417253836e-10	2.89421295599903e-10	TIA1/HNRNPH3/CCNL1/THRAP3/SRSF7/PQBP1/SRSF5/CCNL2/QKI/RBM39/FMR1/CELF1/FXR1/SRSF6/SRSF3/CLK4/CLK1/MBNL2/CLK2/MBNL1/RBM4/FUS/RBM5/SRSF2/HNRNPA2B1/HSPA8/HNRNPA1/SFSWAP/SRSF9/SLC38A2/DYRK1A/RBM38/RBM23/FAM172A/SRPK2/MAGOH/NSRP1/KHDRBS3/PUF60/REST/SF1/SRSF10/RAVER1/RBMX/CLK3	45
4	GO:0043161	proteasome-mediated ubiquitin-dependent protein catabolic process	84/1654	414/18800	2.36567202254169e-13	3.20489417253836e-10	2.89421295599903e-10	PSEN1/OS9/ZNF598/DNAJC10/SDCBP/UBE2D3/CTNNB1/HSPBP1/MTA1/FBXL4/COP1/AGAP3/OGT/RNF185/DMAC2/RNF144B/RNF144A/CAMLG/PLK3/WAC/ERCC8/CHFR/HUWE1/FBXO38/CSNK1D/KAT5/MARCHF6/PCNP/FZR1/GBA/STUB1/KCTD17/PSMC5/FBXO9/CDC16/AREL1/WDR26/UBQLN1/TRIP12/DDIT3/DAB2/UBE2B/NSFL1C/AURKA/SPOP/AXIN1/SOCS4/JKAMP/FBXO4/NEDD4/CLOCK/CRBN/TMUB2/FBXW11/EDEM3/MAPK9/UFD1/ARMC8/KIF14/UCHL5/UBE2W/KLHDC10/UBE2H/TLK2/RNF121/TAF1/T…	84
5	GO:0050684	regulation of mRNA processing	42/1654	139/18800	4.12679373088986e-13	4.47261904553843e-10	4.03904506419094e-10	TIA1/SAFB2/THRAP3/SRSF7/QKI/RBM39/FMR1/CELF1/FXR1/ZC3H14/SRSF6/SRSF3/MBNL2/MBNL1/RBM4/CCNT1/SUPT5H/RBM5/CPSF7/SRSF2/HNRNPA2B1/HSPA8/HNRNPA1/SFSWAP/SRSF9/DYRK1A/RBM23/FAM172A/PTCD2/SLTM/SRPK2/MAGOH/BARD1/NSRP1/KHDRBS3/PUF60/PAPOLA/REST/SF1/SRSF10/RAVER1/RBMX	42
6	GO:0010498	proteasomal protein catabolic process	94/1654	496/18800	6.13533209840447e-13	5.54122744020897e-10	5.00406296938287e-10	PSEN1/OS9/ZNF598/NGLY1/DNAJC10/SDCBP/UBE2D3/FMR1/CTNNB1/HSPBP1/MTA1/FBXL4/COP1/UBAC2/AGAP3/OGT/ATE1/RNF185/DMAC2/RNF144B/RNF144A/CAMLG/PLK3/WAC/ERCC8/CHFR/HUWE1/FBXO38/CSNK1D/KAT5/MARCHF6/PCNP/FZR1/GBA/STUB1/KCTD17/PSMC5/FBXO9/CDC16/AREL1/WDR26/UBQLN1/TRIP12/DDIT3/UGGT2/DAB2/UBE2B/NSFL1C/AURKA/SPOP/AXIN1/SOCS4/JKAMP/ENC1/FBXO4/NEDD4/CLOCK/CRBN/USP13/TMUB2/FBXW11/EDEM3/MAPK9/UFD1/ARMC8/KIF14/MARCH…	94
7	GO:0008380	RNA splicing	86/1654	438/18800	8.21074437742032e-13	6.35628911160581e-10	5.7401128737785e-10	PAXBP1/CLASRP/CWC25/TIA1/HNRNPH3/CCNL1/SF3B1/THRAP3/SRSF7/PQBP1/DNAJC17/AKAP8L/SRSF5/CCNL2/QKI/RBM39/FMR1/THOC2/CELF1/DBR1/PPIL3/FXR1/LUC7L3/SRSF6/SRSF3/CLK4/ACIN1/RBM6/CLK1/MAGOHB/MBNL2/CLK2/MBNL1/RBM4/TFIP11/SRRM2/FUS/THOC1/KDM1A/RBM5/SRSF2/ZCCHC8/HNRNPA2B1/METTL3/PRPF4B/HSPA8/USP4/GEMIN2/HNRNPA1/SFSWAP/SRSF9/SLC38A2/GCFC2/HNRNPC/DYRK1A/RBM38/PRMT7/RBM23/FAM172A/ZBTB8OS/ZRANB2/SNRPA1/TTF2/SRPK2…	86
8	GO:0000209	protein polyubiquitination	56/1654	244/18800	1.67270838771553e-11	1.13305084412881e-08	1.0232133282223e-08	CBFB/UBE3A/SASH1/WSB1/UBE2D3/CTNNB1/TTC3/UBE2D1/RNF185/RNF144B/RNF144A/ERCC8/CHFR/HUWE1/FBXO38/MARCHF8/RNF135/MARCHF6/FZR1/CBL/STUB1/TRIM22/CDC16/AREL1/UBE2T/MARCHF5/RNF111/TRIP12/ANAPC10/UBE2B/SPOP/MGRN1/AXIN1/UBE2Q2/FBXO4/NEDD4/TRAF3/FBXW11/BARD1/MARCHF7/UBE2W/UBE2H/RNF146/TAF1/XIAP/WWP1/RNF34/BTRC/UBE2A/SMURF2/RNF14/UBE2L3/UBE2G1/RNF115/ANAPC13/ANAPC1	56
9	GO:0048024	regulation of mRNA splicing, via spliceosome	33/1654	103/18800	2.27833184747983e-11	1.37180892016591e-08	1.23882628759459e-08	TIA1/THRAP3/SRSF7/QKI/RBM39/FMR1/CELF1/FXR1/SRSF6/SRSF3/MBNL2/MBNL1/RBM4/RBM5/SRSF2/HNRNPA2B1/HSPA8/HNRNPA1/SFSWAP/SRSF9/DYRK1A/RBM23/FAM172A/SRPK2/MAGOH/NSRP1/KHDRBS3/PUF60/REST/SF1/SRSF10/RAVER1/RBMX	33
10	GO:0016570	histone modification	88/1654	494/18800	1.0401762387353e-10	5.63671503770661e-08	5.09029403566361e-08	PAXBP1/PCGF3/BRD1/AKAP8L/NFYC/HDAC7/MECOM/FMR1/CTNNB1/NFYA/SETD5/MTA1/PPP4R3B/OGT/ASXL1/EZH1/MACROH2A1/MTF2/PRMT2/ZZZ3/MAPK8/JMJD4/WAC/RCOR3/BCL6/HCFC1/HUWE1/KAT5/NSD2/GATAD2A/PARG/MCRS1/BAZ2A/MYSM1/KDM1A/EZH2/CXXC1/MSL3/MEN1/NAA60/NSD3/BRPF1/AUTS2/TRIP12/PRKAA1/ZNF451/UBE2B/AURKA/TRIM37/SAP30BP/MSL1/PRMT7/SMAD4/CREBBP/MBIP/KDM1B/KDM6A/CLOCK/PHF20/ATG5/SUPT20H/SUZ12/PRDM2/YEATS4/KANSL3/MIER1/PHF2…	88
11	GO:0000375	RNA splicing, via transesterification reactions	64/1654	325/18800	6.25563641405479e-10	3.08175397525117e-07	2.78300992238667e-07	PAXBP1/CWC25/TIA1/HNRNPH3/SF3B1/THRAP3/SRSF7/PQBP1/DNAJC17/SRSF5/QKI/RBM39/FMR1/CELF1/DBR1/PPIL3/FXR1/LUC7L3/SRSF6/SRSF3/RBM6/MAGOHB/MBNL2/MBNL1/RBM4/TFIP11/SRRM2/KDM1A/RBM5/SRSF2/ZCCHC8/HNRNPA2B1/METTL3/PRPF4B/HSPA8/USP4/GEMIN2/HNRNPA1/SFSWAP/SRSF9/GCFC2/HNRNPC/DYRK1A/PRMT7/RBM23/FAM172A/SNRPA1/SRPK2/MAGOH/PRPF40A/LSM1/NSRP1/GEMIN8/CWF19L1/KHDRBS3/PUF60/HNRNPR/RBM19/REST/SF1/SRSF10/RAVER1/PRMT5/…	64
12	GO:0140694	non-membrane-bounded organelle assembly	71/1654	379/18800	7.29159910509376e-10	3.29276462920859e-07	2.97356528417376e-07	CHEK2/TIA1/TPM1/DDX6/CNTROB/DHX29/KIF23/CFLAR/MEF2A/PIBF1/RCC1/HAUS8/LSM14A/CENPN/CENPE/ATXN2/PRRC2C/STIL/SMC1A/MTERF4/CENPX/CDK5RAP2/PPP1R35/CSNK1D/BICD1/ATXN2L/INO80/ARHGEF10/CEP192/CENPK/CENPT/PRKAA1/CNOT2/AURKA/TRIM37/KIAA0753/CEP76/SMAD4/HAUS2/TUBGCP4/PRC1/CCP110/CENPH/SENP6/DHX30/NUP62/MAPK9/STAG1/ASPM/ABRAXAS1/PAN3/EIF2A/NUMA1/CLASP1/ZNF207/MIS12/ANLN/C2CD3/UBAP2L/PRKAR1A/ASAP1/KNTC1/ABRAX…	71
13	GO:0000377	RNA splicing, via transesterification reactions with bulged adenosine as nucleophile	63/1654	321/18800	9.7995648548814e-10	3.79313156775731e-07	3.42542684288298e-07	PAXBP1/CWC25/TIA1/HNRNPH3/SF3B1/THRAP3/SRSF7/PQBP1/DNAJC17/SRSF5/QKI/RBM39/FMR1/CELF1/DBR1/PPIL3/FXR1/LUC7L3/SRSF6/SRSF3/RBM6/MAGOHB/MBNL2/MBNL1/RBM4/TFIP11/SRRM2/KDM1A/RBM5/SRSF2/ZCCHC8/HNRNPA2B1/METTL3/PRPF4B/HSPA8/USP4/GEMIN2/HNRNPA1/SFSWAP/SRSF9/GCFC2/HNRNPC/DYRK1A/PRMT7/RBM23/FAM172A/SNRPA1/SRPK2/MAGOH/PRPF40A/NSRP1/GEMIN8/CWF19L1/KHDRBS3/PUF60/HNRNPR/RBM19/REST/SF1/SRSF10/RAVER1/PRMT5/RBMX	63
14	GO:0000398	mRNA splicing, via spliceosome	63/1654	321/18800	9.7995648548814e-10	3.79313156775731e-07	3.42542684288298e-07	PAXBP1/CWC25/TIA1/HNRNPH3/SF3B1/THRAP3/SRSF7/PQBP1/DNAJC17/SRSF5/QKI/RBM39/FMR1/CELF1/DBR1/PPIL3/FXR1/LUC7L3/SRSF6/SRSF3/RBM6/MAGOHB/MBNL2/MBNL1/RBM4/TFIP11/SRRM2/KDM1A/RBM5/SRSF2/ZCCHC8/HNRNPA2B1/METTL3/PRPF4B/HSPA8/USP4/GEMIN2/HNRNPA1/SFSWAP/SRSF9/GCFC2/HNRNPC/DYRK1A/PRMT7/RBM23/FAM172A/SNRPA1/SRPK2/MAGOH/PRPF40A/NSRP1/GEMIN8/CWF19L1/KHDRBS3/PUF60/HNRNPR/RBM19/REST/SF1/SRSF10/RAVER1/PRMT5/RBMX	63
15	GO:0140014	mitotic nuclear division	59/1654	293/18800	1.20169110719739e-09	4.34130940660178e-07	3.92046453148118e-07	CHEK2/BANF1/ZWILCH/AKAP8L/DSN1/KIF23/SGO1/BORA/PIBF1/RCC1/LSM14A/CENPE/MACROH2A1/NUF2/DIS3L2/MKI67/SMC1A/CDK5RAP2/NDEL1/REEP4/INO80/PCID2/ARHGEF10/CAV2/CEP192/CDC16/CENPK/ZWINT/CUL7/PPP2R2D/SPDL1/ANKLE2/CDC25C/NSFL1C/AURKA/CTDP1/PRC1/TENT4A/NUP62/STAG1/ABRAXAS1/PDS5A/KIF14/NUMA1/SPAST/CLASP1/ZNF207/MIS12/ANLN/NSMCE2/KNTC1/ABRAXAS2/PINX1/STAG2/CHMP7/SLF2/ANAPC1/KATNB1/PRMT5	59
16	GO:0007059	chromosome segregation	66/1654	348/18800	1.71944286359093e-09	5.82353804862452e-07	5.25900649528567e-07	PSMC3IP/BANF1/ZWILCH/PUM1/AKAP8L/CTNNB1/MIS18A/DSN1/KIF23/SKA3/SGO1/PIBF1/RCC1/CENPN/CENPE/MACROH2A1/ECT2/NUF2/DIS3L2/MKI67/SMC1A/DDX11/CENPX/CDK5RAP2/CHFR/NDEL1/SKA2/INO80/PCID2/CDC16/NAA60/CENPK/ZWINT/CENPT/SPDL1/UBE2B/TOP3A/CSNK2A1/CIAO2A/PRC1/CENPH/TENT4A/NUP62/FANCD2/STAG1/ABRAXAS1/PDS5A/KIF14/NUMA1/CENPQ/ZNF207/MIS12/TLK2/NSMCE2/KNTC1/ABRAXAS2/ESCO2/RAD18/PINX1/TTL/STAG2/CHMP7/SLF2/KNL1/ANA…	66
17	GO:0048285	organelle fission	84/1654	493/18800	2.56701722593085e-09	8.18274491018779e-07	7.38951274510991e-07	CHEK2/PSMC3IP/STAT2/BANF1/ZWILCH/AKAP8L/OPA1/DSN1/KIF23/SGO1/FANCA/BORA/RAD1/RALA/TMCC1/MTFR1/PIBF1/RCC1/LSM14A/MARF1/CENPE/MACROH2A1/DNM1L/NUF2/DIS3L2/MKI67/SMC1A/CENPX/CDK5RAP2/CHFR/NDEL1/REEP4/INO80/PCID2/ARHGEF10/FZR1/CAV2/CEP192/CDC16/CENPK/ZWINT/MARCHF5/CUL7/PPP2R2D/SPDL1/ANKLE2/MYO19/CDC25C/UBE2B/MOV10L1/NSFL1C/AURKA/CTDP1/PRC1/TENT4A/NUP62/FANCD2/STAG1/ASPM/ABRAXAS1/PDS5A/KIF14/PEX19/DDHD…	84
18	GO:0051052	regulation of DNA metabolic process	81/1654	472/18800	3.53284417908323e-09	1.06358236702511e-06	9.60479098746078e-07	CTNNB1/MIS18A/RBBP8/PPP4R3B/DNA2/GINS3/ANKRD17/TERF2/ATR/ERCC8/TINF2/DDX11/BCL6/XRCC1/EXOSC3/KAT5/TFIP11/NSD2/INO80/PARG/DFFA/NPAS2/HMBOX1/MCRS1/FUS/THOC1/KDM1A/HNRNPA2B1/MEN1/MPV17/SSBP1/HNRNPA1/ARID2/TTF1/SHLD2/DBF4/TRIP12/SMG1/ATAD5/GINS1/PARPBP/SPIDR/HNRNPC/RAD17/UBE2B/POLG2/RBBP6/TIPIN/BAZ1A/SLFN11/KDM1B/FBXO4/XRN1/DONSON/SMCHD1/YLPM1/YEATS4/ABRAXAS1/PDS5A/CHRAC1/FANCB/UCHL5/RIF1/DBF4B/TFDP1…	81
19	GO:0051236	establishment of RNA localization	39/1654	162/18800	4.67877783073326e-09	1.33443668761808e-06	1.20507690499052e-06	SRSF7/AKAP8L/QKI/FMR1/THOC2/SIDT2/IGF2BP3/NUP54/SRSF3/ATXN2/IGF2BP2/ZC3H11A/ATR/SNUPN/SEC13/PCID2/POM121/THOC1/HNRNPA2B1/XPOT/SMG7/HNRNPA1/TSC1/MRPL18/EIF5A2/NUP214/SMG1/RANBP2/UPF3A/NUP50/NUP58/PARP11/NUP62/DDX19B/PNPT1/RFTN1/FLOT1/XPO1/NPM1	39
20	GO:1905508	protein localization to microtubule organizing center	16/1654	34/18800	5.7095794937828e-09	1.54701056384045e-06	1.39704395087349e-06	CCDC14/CEP83/GOLGB1/PIBF1/STIL/CSNK1D/BICD1/CEP192/NSFL1C/AURKA/KIAA0753/NUP62/NUMA1/C2CD3/PCM1/CEP350	16
21	GO:0050657	nucleic acid transport	38/1654	159/18800	9.10618069232642e-09	2.24301787144168e-06	2.02558057601079e-06	SRSF7/AKAP8L/QKI/FMR1/THOC2/SIDT2/IGF2BP3/NUP54/SRSF3/ATXN2/IGF2BP2/ZC3H11A/SNUPN/SEC13/PCID2/POM121/THOC1/HNRNPA2B1/XPOT/SMG7/HNRNPA1/TSC1/MRPL18/EIF5A2/NUP214/SMG1/RANBP2/UPF3A/NUP50/NUP58/PARP11/NUP62/DDX19B/PNPT1/RFTN1/FLOT1/XPO1/NPM1	38
22	GO:0050658	RNA transport	38/1654	159/18800	9.10618069232642e-09	2.24301787144168e-06	2.02558057601079e-06	SRSF7/AKAP8L/QKI/FMR1/THOC2/SIDT2/IGF2BP3/NUP54/SRSF3/ATXN2/IGF2BP2/ZC3H11A/SNUPN/SEC13/PCID2/POM121/THOC1/HNRNPA2B1/XPOT/SMG7/HNRNPA1/TSC1/MRPL18/EIF5A2/NUP214/SMG1/RANBP2/UPF3A/NUP50/NUP58/PARP11/NUP62/DDX19B/PNPT1/RFTN1/FLOT1/XPO1/NPM1	38
23	GO:0015931	nucleobase-containing compound transport	46/1654	218/18800	1.77987791993601e-08	4.15311235164681e-06	3.75051122712601e-06	SRSF7/SLC35B3/SLC35C2/AKAP8L/QKI/FMR1/THOC2/SIDT2/IGF2BP3/NUP54/SRSF3/ATXN2/IGF2BP2/ZC3H11A/SNUPN/SEC13/PCID2/POM121/THOC1/HNRNPA2B1/SLC33A1/XPOT/SMG7/HNRNPA1/TSC1/MRPL18/EIF5A2/NUP214/SLC35B1/SMG1/RANBP2/UPF3A/NUP50/NUP58/PARP11/NUP62/DDX19B/PNPT1/SLC25A36/RFTN1/FLOT1/SLC35A1/SLC35D2/XPO1/NPM1/LRRC8A	46
24	GO:0071539	protein localization to centrosome	15/1654	32/18800	1.83935590403254e-08	4.15311235164681e-06	3.75051122712601e-06	CCDC14/CEP83/GOLGB1/PIBF1/STIL/CSNK1D/BICD1/CEP192/NSFL1C/AURKA/KIAA0753/NUP62/C2CD3/PCM1/CEP350	15
25	GO:0000380	alternative mRNA splicing, via spliceosome	24/1654	77/18800	2.18831036475742e-08	4.74338154664818e-06	4.28355995189778e-06	TIA1/THRAP3/PQBP1/FMR1/CELF1/FXR1/SRSF6/MBNL2/MBNL1/RBM4/KDM1A/RBM5/SRSF2/HNRNPA1/SFSWAP/SRSF9/FAM172A/MAGOH/NSRP1/KHDRBS3/PUF60/REST/RAVER1/RBMX	24
26	GO:0010212	response to ionizing radiation	34/1654	142/18800	5.16168860204371e-08	1.07581502055673e-05	9.71525923518267e-06	CHEK2/IFI16/NABP1/SWI5/MTA1/RAD1/COP1/DNM2/ECT2/ATR/CLK2/GADD45A/ERCC8/DCLRE1C/KAT5/INO80/CBL/KDM1A/MEN1/SPIDR/PRKAA1/FBXO4/CLOCK/FANCD2/ABRAXAS1/BARD1/TLK2/MRNIP/POLB/INIP/BRCC3/RAD51AP1/HMGA2/BAX	34
27	GO:0006260	DNA replication	53/1654	280/18800	7.26408300041408e-08	1.45792836219422e-05	1.31659734381774e-05	RECQL/FAM111A/ETAA1/PRIMPOL/NFIB/DNA2/NFIC/RPAIN/GINS3/NASP/ANKRD17/TERF2/ATR/DDX11/CENPX/BCL6/INO80/REV1/MCRS1/THOC1/ORC2/SSBP1/TTF1/EXD2/DBF4/NAP1L1/ATAD5/GINS1/RAD17/CHAF1A/POLG2/RBBP6/TIPIN/POLE2/BAZ1A/SLFN11/TRAIP/BOD1L1/POLK/TBRG1/DONSON/SRPK2/PDS5A/WDHD1/CHRAC1/UCHL5/DBF4B/KAT7/POLB/ESCO2/NFIA/MGME1/REV3L	53
28	GO:1902850	microtubule cytoskeleton organization involved in mitosis	35/1654	151/18800	7.87903772745479e-08	1.52487519446705e-05	1.37705437574952e-05	CHEK2/PCNT/KIF23/BORA/TBCE/PIBF1/RCC1/LSM14A/CENPE/STIL/NUF2/SMC1A/CDK5RAP2/NDEL1/ARHGEF10/CEP192/SPDL1/SUN2/NSFL1C/AURKA/PRC1/CENPH/FBXW11/NUP62/STAG1/ABRAXAS1/TACC1/NUMA1/SPAST/CLASP1/ZNF207/ABRAXAS2/STAG2/CHMP7/ITGB1	35
29	GO:1901987	regulation of cell cycle phase transition	70/1654	415/18800	8.23178355027838e-08	1.53820810548133e-05	1.3890947994644e-05	CHEK2/ERCC3/ZWILCH/NABP1/ETAA1/RAD1/DNA2/TMEM14B/PKIA/CDK10/CENPE/MACROH2A1/ANKRD17/METTL13/STIL/PRMT2/PLK3/ATR/WAC/CDK5RAP2/CHFR/INO80/XPC/PCID2/FZR1/THOC1/EZH2/CDK5RAP3/MEN1/RBL2/CDC16/ATRIP/ZWINT/DBF4/SPDL1/ATAD5/CDC25C/RAD17/BID/AURKA/RBL1/TIPIN/RPTOR/SLFN11/FBXO4/USP47/CLOCK/DLG1/DONSON/EIF4G1/FANCD2/ABRAXAS1/KIF14/DYRK3/DBF4B/MLF1/ZNF207/TFDP1/ANLN/MRNIP/NSMCE2/MDC1/APBB2/TAF1/KNTC1/INIP/PI…	70
30	GO:0031023	microtubule organizing center organization	34/1654	145/18800	8.91768376894763e-08	1.61083094479757e-05	1.45467760848553e-05	CNTROB/CTNNB1/SGO1/HAUS8/STIL/GADD45A/CDK5RAP2/PPP1R35/NDEL1/USP33/ARHGEF10/CEP192/NSFL1C/AURKA/TRIM37/KIAA0753/CEP76/NUBP1/HAUS2/CCP110/TUBE1/FBXW11/NUP62/SDCCAG8/ROCK2/KIF3A/CLASP1/C2CD3/PLK4/XPO1/POC1B/PCM1/NPM1/MPDZ	34
31	GO:0000381	regulation of alternative mRNA splicing, via spliceosome	20/1654	60/18800	9.26872729371806e-08	1.62023332918252e-05	1.46316852932072e-05	TIA1/THRAP3/FMR1/CELF1/FXR1/SRSF6/MBNL2/MBNL1/RBM4/RBM5/SRSF2/HNRNPA1/FAM172A/MAGOH/NSRP1/KHDRBS3/PUF60/REST/RAVER1/RBMX	20
32	GO:0042176	regulation of protein catabolic process	67/1654	395/18800	1.25361290974333e-07	2.12291511184347e-05	1.9171205320384e-05	CHEK2/HGS/UBE3A/PSEN1/ASB9/SDCBP/FMR1/HSPBP1/BANP/ANXA2/MDM4/FYN/SH3D19/COP1/OGT/RNF185/USP8/RNF144B/RNF144A/CAMLG/PLK3/WAC/CBLB/CHFR/NRG1/HUWE1/CSNK1D/HMGCR/FZR1/GBA/CDK5RAP3/STUB1/PSMC5/EEF1A1/AREL1/UBQLN1/DAB2/PTK2/AURKA/SMAD4/AXIN1/CSNK2A1/SOCS4/MYCBP2/NEDD4/USP13/ATG7/MAPK9/DEDD/BARD1/MARCHF7/UCHL5/AGTPBP1/TLK2/TAF1/ZDHHC2/WWP1/BTRC/SMURF2/XPO1/CSNK1E/RNF14/USP25/USP14/RIC1/RACK1/ECSCR	67
33	GO:0006403	RNA localization	41/1654	196/18800	1.3424042642197e-07	2.17822435068028e-05	1.96706811439528e-05	SRSF7/AKAP8L/QKI/FMR1/THOC2/SIDT2/IGF2BP3/NUP54/SRSF3/ATXN2/IGF2BP2/ZC3H11A/ATR/BICD1/SNUPN/SEC13/PCID2/POM121/THOC1/HNRNPA2B1/XPOT/SMG7/HNRNPA1/TSC1/MRPL18/EIF5A2/NUP214/SMG1/RANBP2/UPF3A/NUP50/NUP58/PARP11/NUP62/DDX19B/PNPT1/RFTN1/FLOT1/XPO1/NPM1/NOP58	41
34	GO:0051656	establishment of organelle localization	68/1654	404/18800	1.36666595170935e-07	2.17822435068028e-05	1.96706811439528e-05	STXBP2/HGS/CLN3/PSEN1/CEP83/MYO1B/SDAD1/SDCBP/OPA1/CTNNB1/PIBF1/DNM2/IL4R/CENPE/NUF2/CDK5RAP2/NDEL1/BLOC1S6/CSNK1D/BICD1/KIF13A/CBL/SEC16A/SPDL1/MYO19/UBE2B/SUN2/NSFL1C/PPP6C/DLG1/FBXW11/NUP62/WDR11/SNAPIN/STARD3NL/KIF14/PEF1/LAMP1/KIF3A/NUMA1/SPAST/CLASP1/TRAK2/CENPQ/MIS12/AGTPBP1/CCDC186/VAMP7/PDCD10/TRIP11/PINX1/TTL/AP1AR/TSG101/CHMP7/ARFGAP2/PICALM/STAM/PARD3/XPO1/SNAP23/PCM1/WIPI1/NPM1/C17or…	68
35	GO:0006892	post-Golgi vesicle-mediated transport	27/1654	104/18800	2.08503266907263e-07	3.22822629534417e-05	2.91528327173494e-05	CLN3/MYO1B/GOLGA4/PREPL/DNM2/MACF1/GAK/VPS13A/KIF13A/GGA2/ATP2C1/SEC16A/VPS54/SCFD1/GOPC/LYPLA1/KIF16B/RABEP1/LAMP1/OPTN/ACSL3/SCAMP1/EXOC6B/AP1AR/SNAP23/WIPI1/RACK1	27
36	GO:0007098	centrosome cycle	31/1654	131/18800	2.6196450236482e-07	3.94329343976378e-05	3.56103208039196e-05	CNTROB/CTNNB1/SGO1/HAUS8/STIL/GADD45A/CDK5RAP2/PPP1R35/NDEL1/USP33/ARHGEF10/CEP192/NSFL1C/AURKA/TRIM37/KIAA0753/CEP76/NUBP1/HAUS2/CCP110/TUBE1/NUP62/SDCCAG8/ROCK2/KIF3A/C2CD3/PLK4/XPO1/POC1B/PCM1/NPM1	31
37	GO:2001020	regulation of response to DNA damage stimulus	47/1654	246/18800	2.95612598581548e-07	4.30728363236384e-05	3.88973720279708e-05	CHEK2/ETAA1/FMR1/RBBP8/PPP4R3B/FXR1/TERF2/ATR/ERCC8/DDX11/XRCC1/BCLAF1/KAT5/TFIP11/NSD2/PARG/NPAS2/FUS/THOC1/KDM1A/ARID2/SHLD2/TRIP12/SMG1/ATAD5/PARPBP/SPIDR/BID/DYRK1A/NEK4/FBXO4/USP47/SMCHD1/YEATS4/ABRAXAS1/FANCB/MARCHF7/DYRK3/RIF1/ING3/MRNIP/KAT7/MORF4L2/BRCC3/SLF2/RAD51AP1/HMGA2	47
38	GO:0006261	DNA-templated DNA replication	35/1654	159/18800	3.02042402712356e-07	4.30728363236384e-05	3.88973720279708e-05	RECQL/FAM111A/ETAA1/PRIMPOL/DNA2/RPAIN/GINS3/TERF2/ATR/DDX11/CENPX/BCL6/INO80/THOC1/ORC2/SSBP1/EXD2/DBF4/ATAD5/GINS1/POLG2/TIPIN/POLE2/BAZ1A/SLFN11/TRAIP/BOD1L1/DONSON/SRPK2/WDHD1/DBF4B/KAT7/POLB/MGME1/REV3L	35
39	GO:0000280	nuclear division	72/1654	446/18800	3.15683933162092e-07	4.38638777898815e-05	3.96117302367225e-05	CHEK2/PSMC3IP/BANF1/ZWILCH/AKAP8L/DSN1/KIF23/SGO1/FANCA/BORA/RAD1/PIBF1/RCC1/LSM14A/MARF1/CENPE/MACROH2A1/NUF2/DIS3L2/MKI67/SMC1A/CENPX/CDK5RAP2/CHFR/NDEL1/REEP4/INO80/PCID2/ARHGEF10/FZR1/CAV2/CEP192/CDC16/CENPK/ZWINT/CUL7/PPP2R2D/SPDL1/ANKLE2/CDC25C/UBE2B/MOV10L1/NSFL1C/AURKA/CTDP1/PRC1/TENT4A/NUP62/FANCD2/STAG1/ASPM/ABRAXAS1/PDS5A/KIF14/NUMA1/SPAST/CLASP1/ZNF207/MIS12/ANLN/NSMCE2/KNTC1/ABRAXAS2…	72
40	GO:0007051	spindle organization	39/1654	188/18800	3.37979569900349e-07	4.57877822322498e-05	4.13491321175453e-05	CHEK2/PCNT/KIF23/BORA/TBCE/PIBF1/RCC1/HAUS8/LSM14A/CENPE/STIL/NUF2/SMC1A/CSNK1D/INO80/ARHGEF10/CEP192/SUN2/AURKA/HAUS2/TUBGCP4/PRC1/CENPH/DLG1/SENP6/NUP62/STAG1/ASPM/ABRAXAS1/TACC1/NUMA1/SPAST/CLASP1/ZNF207/ABRAXAS2/STAG2/CHMP7/GOLGA2P5/MYH9	39
41	GO:0070979	protein K11-linked ubiquitination	13/1654	30/18800	5.1786069228263e-07	6.8446026621453e-05	6.18108949530667e-05	UBE2D3/FZR1/CDC16/AREL1/UBE2T/ANAPC10/UBE2B/UBE2W/UBE2H/UBE2A/UBE2L3/ANAPC13/ANAPC1	13
42	GO:0016571	histone methylation	34/1654	158/18800	7.75490163776646e-07	9.87556410555263e-05	8.9182306944793e-05	PAXBP1/NFYC/MECOM/CTNNB1/NFYA/SETD5/OGT/EZH1/MACROH2A1/MTF2/PRMT2/JMJD4/HCFC1/NSD2/MCRS1/KDM1A/EZH2/CXXC1/MEN1/NSD3/AUTS2/PRMT7/SMAD4/CREBBP/KDM6A/PHF20/SUZ12/PRDM2/KANSL3/RIF1/BCOR/KMT2D/EED/PRMT5	34
43	GO:0044772	mitotic cell cycle phase transition	70/1654	440/18800	7.99766025428892e-07	9.87556410555263e-05	8.9182306944793e-05	CHEK2/ERCC3/ZWILCH/NABP1/RBBP8/MELK/TMEM14B/PKIA/RCC1/DNM2/CDK10/CENPE/NASP/ANKRD17/STIL/PRMT2/PLK3/RPS6KB1/WAC/CDK5RAP2/CHFR/INO80/XPC/PCID2/FZR1/EZH2/CDK5RAP3/RBL2/CDC16/ZWINT/DBF4/PPP2R2D/SPDL1/ATAD5/CDC25C/RAD17/BID/AURKA/RBL1/CTDP1/ARPP19/RPTOR/CDKN3/SLFN11/USP47/PPP6C/DLG1/DONSON/EIF4G1/IQGAP3/ABRAXAS1/KIF14/E2F6/SPAST/CLASP1/DBF4B/ZNF207/TFDP1/ANLN/MRNIP/NSMCE2/KNTC1/INIP/PINX1/CHMP7/BRCC3…	70
44	GO:0007052	mitotic spindle organization	29/1654	124/18800	8.19299218305673e-07	9.87556410555263e-05	8.9182306944793e-05	CHEK2/PCNT/KIF23/BORA/TBCE/PIBF1/RCC1/LSM14A/CENPE/STIL/NUF2/SMC1A/ARHGEF10/CEP192/SUN2/AURKA/PRC1/CENPH/NUP62/STAG1/ABRAXAS1/TACC1/NUMA1/SPAST/CLASP1/ZNF207/ABRAXAS2/STAG2/CHMP7	29
45	GO:0034508	centromere complex assembly	13/1654	31/18800	8.20078215076339e-07	9.87556410555263e-05	8.9182306944793e-05	CENPO/MIS18A/CENPN/CENPE/NASP/CENPX/CENPK/CENPT/CENPH/CENPI/SENP6/MIS12/KNTC1	13
46	GO:0006401	RNA catabolic process	50/1654	280/18800	1.04849480921336e-06	0.000123517247198418	0.000111543532449266	LARP1/THRAP3/TUT4/PUM1/FASTKD3/FMR1/SIDT2/CELF1/CNOT3/DNA2/FXR1/DHX34/ZC3H14/MAGOHB/DIS3L2/DROSHA/EXOSC3/TBRG4/RNH1/PABPC4/EXOSC8/PCID2/FUS/ZCCHC8/METTL3/DICER1/PAIP1/EXOSC9/CNOT8/SMG7/YBX3/SMG1/UPF3A/CNOT2/HNRNPC/TNRC6A/TENT4A/XRN1/SECISBP2/ZCCHC17/MAGOH/ROCK2/PNPT1/CNOT10/PAN3/LSM1/EIF3E/ZC3H18/SUPV3L1/NPM1	50
47	GO:0006302	double-strand break repair	49/1654	273/18800	1.14914863646104e-06	0.000132494392786859	0.00011965043697441	CHEK2/APTX/RECQL/NABP1/SWI5/RBBP8/MTA1/PPP4R3B/DNA2/MARF1/DCLRE1B/ERCC8/DDX11/XRCC1/DCLRE1C/KAT5/TFIP11/NSD2/INO80/FUS/KDM1A/MCM8/ARID2/SHLD2/EXD2/IFFO1/TRIP12/PARPBP/SPIDR/TOP3A/TENT4A/SMCHD1/FANCD2/YEATS4/ABRAXAS1/FANCB/RIF1/ING3/MRNIP/NSMCE2/MORF4L2/POLB/ESCO2/INIP/BRCC3/SLF2/RAD51AP1/REV3L/HMGA2	49
48	GO:0006417	regulation of translation	72/1654	463/18800	1.32962217403787e-06	0.000150108803356484	0.000135557313313642	ZNF598/TIA1/LARP1/TUT4/DDX6/PUM1/FASTKD3/QKI/FMR1/DHX29/CELF1/EIF5/CNOT3/IGF2BP3/FXR1/LSM14A/ATXN2/IGF2BP2/DIS3L2/RPS6KB1/JMJD4/TCOF1/EIF2AK3/EXOSC3/RBM4/EXOSC8/DPH1/CNBP/EIF2B5/MTG1/AKT2/CAPRIN2/METTL3/PAIP1/EXOSC9/CNOT8/TSC1/UNK/YBX3/EIF5A2/UPF3A/METTL5/CNOT2/EIF4A2/MKNK2/TNRC6A/ENC1/TENT4A/XRN1/SECISBP2/EIF4G1/DPH3/SRP9/ZCCHC4/PLD1/MAGOH/ROCK2/PNPT1/CNOT10/PAN3/EIF2A/EIF4E2/LSM1/SECISBP2L/EIF3…	72
49	GO:0043414	macromolecule methylation	56/1654	331/18800	1.44816570307651e-06	0.00016015530499942	0.000144629910925944	PAXBP1/TRMT6/NFYC/MECOM/CTNNB1/METTL15/NFYA/SETD5/MIS18A/OGT/EZH1/METTL22/MACROH2A1/METTL6/MTF2/PRMT2/JMJD4/SPOCD1/HCFC1/NSD2/METTL1/MRM3/GATAD2A/MCRS1/BAZ2A/WDR6/KDM1A/EZH2/CXXC1/MEN1/METTL3/NSD3/AUTS2/TRMT13/METTL5/MOV10L1/RNMT/PRMT7/SMAD4/CREBBP/KDM1B/KDM6A/PHF20/SUZ12/PRDM2/ZCCHC4/KANSL3/TYW3/TARBP1/RIF1/BCOR/KMT2D/EED/ALKBH8/PRMT5/NDUFAF7	56
50	GO:0006399	tRNA metabolic process	37/1654	185/18800	1.69800444424561e-06	0.000184029721667339	0.000166189950764165	TRMT6/OSGEP/WARS2/ADAT1/HARS2/TRMU/BRF1/METTL6/CARS1/EXOSC3/METTL1/EXOSC8/ADAT2/GTF3C1/WDR6/THUMPD1/MARS1/IARS1/DICER1/EXOSC9/TYW5/DARS2/DUS1L/SARS1/TRMT13/ELP3/PRORP/ZBTB8OS/DPH3/TRIT1/TYW3/RPP14/TARBP1/CDKAL1/ALKBH8/DUS4L/TRUB1	37
51	GO:0006402	mRNA catabolic process	43/1654	233/18800	2.41916981725353e-06	0.000257048651758762	0.000232130453672067	LARP1/THRAP3/TUT4/PUM1/FASTKD3/FMR1/CELF1/CNOT3/FXR1/DHX34/ZC3H14/MAGOHB/DIS3L2/EXOSC3/TBRG4/RNH1/PABPC4/EXOSC8/PCID2/FUS/METTL3/PAIP1/EXOSC9/CNOT8/SMG7/YBX3/SMG1/UPF3A/CNOT2/HNRNPC/TNRC6A/TENT4A/XRN1/SECISBP2/MAGOH/ROCK2/PNPT1/CNOT10/PAN3/LSM1/EIF3E/SUPV3L1/NPM1	43
52	GO:0050686	negative regulation of mRNA processing	12/1654	29/18800	2.59068270306385e-06	0.000269979030151981	0.00024380736612437	SRSF7/ZC3H14/SRSF6/CCNT1/SUPT5H/HNRNPA2B1/SFSWAP/SRSF9/DYRK1A/BARD1/SRSF10/RBMX	12
53	GO:0009314	response to radiation	68/1654	438/18800	2.75736547690733e-06	0.000281927613572845	0.000254597658433807	CHEK2/ERCC3/IFI16/BACE1/NABP1/FMR1/SWI5/PRIMPOL/MTA1/RAD1/COP1/DNM2/ECT2/PLK3/MAPK8/ATR/SMC1A/CLK2/GADD45A/ERCC8/DCLRE1C/KAT5/RBM4/INO80/XPC/HMGCR/REV1/CBL/KDM1A/TANC1/MEN1/AKT2/METTL3/NFATC4/USF1/CCDC66/SPIDR/PRKAA1/UBE2B/NDRG4/CREBBP/TIPIN/FBXO4/USP47/POLK/NEDD4/CLOCK/CARD16/FANCD2/ABRAXAS1/BARD1/MAP4K3/DDHD2/TLK2/MRNIP/NMT2/KRAS/TAF1/POLB/UBE2A/INIP/BRCC3/RAD51AP1/CTNS/NPM1/ITGB1/HMGA2/BAX	68
54	GO:0000819	sister chromatid segregation	39/1654	205/18800	3.27625877778966e-06	0.000323914209839419	0.000292514090100807	ZWILCH/AKAP8L/CTNNB1/DSN1/KIF23/SGO1/PIBF1/CENPE/MACROH2A1/NUF2/DIS3L2/SMC1A/DDX11/CDK5RAP2/CHFR/INO80/PCID2/CDC16/CENPK/ZWINT/SPDL1/PRC1/TENT4A/NUP62/STAG1/PDS5A/KIF14/NUMA1/ZNF207/MIS12/NSMCE2/KNTC1/ESCO2/PINX1/STAG2/CHMP7/SLF2/ANAPC1/KATNB1	39
55	GO:0061136	regulation of proteasomal protein catabolic process	37/1654	190/18800	3.2875588745466e-06	0.000323914209839419	0.000292514090100807	PSEN1/SDCBP/FMR1/HSPBP1/COP1/OGT/RNF185/RNF144B/RNF144A/CAMLG/PLK3/WAC/CHFR/CSNK1D/FZR1/GBA/STUB1/PSMC5/UBQLN1/DAB2/AURKA/AXIN1/SOCS4/USP13/MAPK9/MARCHF7/UCHL5/TLK2/TAF1/BTRC/XPO1/CSNK1E/RNF14/USP25/USP14/RACK1/ECSCR	37
56	GO:0051028	mRNA transport	28/1654	126/18800	3.68641264741384e-06	0.000356726252434565	0.000322145345823815	SRSF7/AKAP8L/QKI/FMR1/THOC2/IGF2BP3/NUP54/SRSF3/IGF2BP2/ZC3H11A/SEC13/PCID2/POM121/THOC1/HNRNPA2B1/SMG7/HNRNPA1/EIF5A2/NUP214/SMG1/RANBP2/UPF3A/NUP50/NUP58/PARP11/NUP62/DDX19B/XPO1	28
57	GO:0010948	negative regulation of cell cycle process	51/1654	301/18800	4.02499112381191e-06	0.000382656612279592	0.000345562026493104	CHEK2/ZWILCH/NABP1/ETAA1/RAD1/DNA2/MACROH2A1/METTL13/PRMT2/TERF2/PLK3/ATR/WAC/BCL6/CDK5RAP2/CHFR/XPC/PCID2/FZR1/THOC1/EZH2/CDK5RAP3/MEN1/RBL2/ATRIP/ZWINT/SPDL1/RAD17/RBL1/TRIM37/NUBP1/TIPIN/SLFN11/CCP110/FBXO4/USP47/CLOCK/DLG1/DONSON/FANCD2/ABRAXAS1/ZNF207/MRNIP/MDC1/APBB2/KNTC1/INIP/PINX1/BRCC3/NPM1/HMGA2	51
58	GO:0032259	methylation	60/1654	376/18800	4.3653036954802e-06	0.000407854840100124	0.000368317547736615	PAXBP1/TRMT6/NFYC/MECOM/METTL17/CTNNB1/METTL15/NFYA/SETD5/MIS18A/OGT/NDUFAF5/EZH1/METTL22/MACROH2A1/METTL13/METTL6/MTF2/PRMT2/JMJD4/SPOCD1/HCFC1/NSD2/METTL1/MRM3/GATAD2A/MCRS1/BAZ2A/WDR6/KDM1A/EZH2/CXXC1/MEN1/METTL3/NSD3/AUTS2/PRDM10/TRMT13/METTL5/MOV10L1/RNMT/PRMT7/SMAD4/CREBBP/KDM1B/KDM6A/PHF20/SUZ12/PRDM2/ZCCHC4/KANSL3/TYW3/TARBP1/RIF1/BCOR/KMT2D/EED/ALKBH8/PRMT5/NDUFAF7	60
59	GO:1903050	regulation of proteolysis involved in cellular protein catabolic process	41/1654	223/18800	4.53134175509576e-06	0.000416192219845151	0.000375846705074758	UBE3A/PSEN1/SDCBP/FMR1/HSPBP1/COP1/OGT/RNF185/RNF144B/RNF144A/CAMLG/PLK3/WAC/CHFR/CSNK1D/FZR1/GBA/STUB1/PSMC5/UBQLN1/DAB2/PTK2/AURKA/AXIN1/CSNK2A1/SOCS4/USP13/MAPK9/MARCHF7/UCHL5/AGTPBP1/TLK2/TAF1/BTRC/XPO1/CSNK1E/RNF14/USP25/USP14/RACK1/ECSCR	41
60	GO:1901988	negative regulation of cell cycle phase transition	45/1654	255/18800	4.92813879848589e-06	0.000441692252838398	0.000398874774612856	CHEK2/ZWILCH/NABP1/ETAA1/RAD1/DNA2/MACROH2A1/METTL13/PRMT2/PLK3/ATR/WAC/CDK5RAP2/CHFR/XPC/PCID2/FZR1/THOC1/EZH2/CDK5RAP3/MEN1/RBL2/ATRIP/ZWINT/SPDL1/RAD17/RBL1/TIPIN/SLFN11/FBXO4/USP47/CLOCK/DLG1/DONSON/FANCD2/ABRAXAS1/ZNF207/MRNIP/MDC1/APBB2/KNTC1/INIP/PINX1/BRCC3/HMGA2	45
61	GO:0098813	nuclear chromosome segregation	49/1654	287/18800	4.97199251211336e-06	0.000441692252838398	0.000398874774612856	PSMC3IP/ZWILCH/AKAP8L/CTNNB1/DSN1/KIF23/SGO1/PIBF1/CENPE/MACROH2A1/ECT2/NUF2/DIS3L2/SMC1A/DDX11/CENPX/CDK5RAP2/CHFR/INO80/PCID2/CDC16/CENPK/ZWINT/SPDL1/UBE2B/PRC1/TENT4A/NUP62/FANCD2/STAG1/ABRAXAS1/PDS5A/KIF14/NUMA1/CENPQ/ZNF207/MIS12/NSMCE2/KNTC1/ABRAXAS2/ESCO2/PINX1/TTL/STAG2/CHMP7/SLF2/KNL1/ANAPC1/KATNB1	49
62	GO:0061013	regulation of mRNA catabolic process	34/1654	173/18800	6.57377659233764e-06	0.000574569279901252	0.000518870753442745	LARP1/THRAP3/TUT4/PUM1/FASTKD3/FMR1/CELF1/CNOT3/FXR1/DHX34/ZC3H14/DIS3L2/EXOSC3/TBRG4/PABPC4/EXOSC8/PCID2/FUS/METTL3/PAIP1/EXOSC9/CNOT8/YBX3/CNOT2/HNRNPC/TNRC6A/TENT4A/SECISBP2/MAGOH/ROCK2/PNPT1/PAN3/LSM1/NPM1	34
63	GO:1901800	positive regulation of proteasomal protein catabolic process	26/1654	116/18800	6.86358149936402e-06	0.000577737096024404	0.000521731482681298	PSEN1/FMR1/HSPBP1/COP1/RNF185/RNF144B/RNF144A/PLK3/CHFR/CSNK1D/FZR1/GBA/STUB1/PSMC5/UBQLN1/DAB2/AURKA/AXIN1/SOCS4/USP13/MAPK9/TAF1/CSNK1E/RNF14/RACK1/ECSCR	26
64	GO:0032434	regulation of proteasomal ubiquitin-dependent protein catabolic process	29/1654	137/18800	6.9009559588291e-06	0.000577737096024404	0.000521731482681298	PSEN1/SDCBP/HSPBP1/COP1/OGT/RNF144B/RNF144A/CAMLG/PLK3/WAC/CHFR/CSNK1D/FZR1/GBA/STUB1/UBQLN1/DAB2/AURKA/AXIN1/SOCS4/MAPK9/UCHL5/TLK2/TAF1/XPO1/CSNK1E/RNF14/USP14/RACK1	29
65	GO:2000058	regulation of ubiquitin-dependent protein catabolic process	33/1654	166/18800	6.92985998183914e-06	0.000577737096024404	0.000521731482681298	UBE3A/PSEN1/SDCBP/HSPBP1/COP1/OGT/RNF144B/RNF144A/CAMLG/PLK3/WAC/CHFR/CSNK1D/FZR1/GBA/STUB1/UBQLN1/DAB2/PTK2/AURKA/AXIN1/CSNK2A1/SOCS4/MAPK9/UCHL5/AGTPBP1/TLK2/TAF1/XPO1/CSNK1E/RNF14/USP14/RACK1	33
66	GO:0051382	kinetochore assembly	9/1654	18/18800	7.21008484888628e-06	0.00058315596710619	0.000526625050470893	CENPN/CENPE/CENPX/CENPK/CENPT/CENPH/SENP6/MIS12/KNTC1	9
67	GO:1903441	protein localization to ciliary membrane	9/1654	18/18800	7.21008484888628e-06	0.00058315596710619	0.000526625050470893	WDR19/BLOC1S6/LZTFL1/ARL13B/RABEP1/RAB29/IFT80/TRIP11/BBIP1	9
68	GO:0033044	regulation of chromosome organization	39/1654	212/18800	7.56166390083704e-06	0.000593174122283014	0.000535672049512676	ZWILCH/CTNNB1/CENPE/MACROH2A1/TERF2/ATR/TINF2/DDX11/XRCC1/CDK5RAP2/CHFR/INO80/PCID2/TASOR/HMBOX1/MCRS1/HNRNPA2B1/CDC16/SSBP1/HNRNPA1/ZWINT/SMG1/SPDL1/HNRNPC/FBXO4/SENP6/XRN1/YLPM1/UCHL5/NUMA1/ZNF207/NSMCE2/KNTC1/PINX1/SLF2/RESF1/MAPKAPK5/PPHLN1/ANAPC1	39
69	GO:0006282	regulation of DNA repair	31/1654	152/18800	7.56308771724002e-06	0.000593174122283014	0.000535672049512676	RBBP8/PPP4R3B/TERF2/ERCC8/DDX11/XRCC1/KAT5/TFIP11/NSD2/PARG/NPAS2/FUS/KDM1A/ARID2/SHLD2/TRIP12/PARPBP/SPIDR/SMCHD1/YEATS4/ABRAXAS1/FANCB/RIF1/ING3/MRNIP/KAT7/MORF4L2/BRCC3/SLF2/RAD51AP1/HMGA2	31
70	GO:0072698	protein localization to microtubule cytoskeleton	16/1654	53/18800	7.66233411327015e-06	0.000593174122283014	0.000535672049512676	CCDC14/CEP83/GOLGB1/PIBF1/STIL/CSNK1D/BICD1/CEP192/NSFL1C/AURKA/KIAA0753/NUP62/NUMA1/C2CD3/PCM1/CEP350	16
71	GO:0007099	centriole replication	14/1654	42/18800	7.84570241348442e-06	0.000598814948995381	0.00054076605663883	CNTROB/STIL/CDK5RAP2/PPP1R35/CEP192/TRIM37/KIAA0753/CEP76/CCP110/NUP62/C2CD3/PLK4/POC1B/NPM1	14
72	GO:0006513	protein monoubiquitination	20/1654	78/18800	9.37519110627372e-06	0.000705613341734685	0.000637211453992201	ZNF598/PCGF3/UBE2D3/FANCA/WAC/HUWE1/CBL/UBE2T/UBE2B/TRIM37/MGRN1/PEF1/FANCB/MARCHF7/UBE2W/FANCL/BCOR/RAD18/TSG101/PCGF5	20
73	GO:0048193	Golgi vesicle transport	49/1654	294/18800	9.80652573634265e-06	0.000727966615962203	0.000657397810356986	CLN3/TBC1D20/HYOU1/MYO1B/SCYL1/COG3/GOLGA4/PREPL/RER1/SEC24B/DNM2/MACF1/GAK/TRAPPC2/VPS13A/CSNK1D/KIF13A/SEC13/GGA2/TMED5/ATP2C1/SEC16A/VPS54/TRAPPC10/SCFD1/GOPC/LYPLA1/KIF16B/RABEP1/GOSR1/MIA2/PPP6C/SEC22C/SEC31A/PEF1/LAMP1/OPTN/ACSL3/SPAST/SCAMP1/EXOC6B/VAMP7/TRIP11/AP1AR/ARFGAP2/SNAP23/WIPI1/TRAPPC1/RACK1	49
74	GO:0051383	kinetochore organization	10/1654	23/18800	1.06061894469146e-05	0.000766026577827616	0.000691768254061361	CENPN/CENPE/NUF2/CENPX/CENPK/CENPT/CENPH/SENP6/MIS12/KNTC1	10
75	GO:0006903	vesicle targeting	14/1654	43/18800	1.06961786309845e-05	0.000766026577827616	0.000691768254061361	PSEN1/CSNK1D/SEC16A/PPP6C/WDR11/STARD3NL/PEF1/CLASP1/TRIP11/AP1AR/ARFGAP2/SNAP23/WIPI1/C17orf75	14
76	GO:1903322	positive regulation of protein modification by small protein conjugation or removal	29/1654	140/18800	1.07433142489203e-05	0.000766026577827616	0.000691768254061361	UBE3A/TNIP1/HSPBP1/MTA1/UBE2D1/RWDD3/CENPX/CBLB/CHFR/HUWE1/FZR1/KDM1A/CDK5RAP3/STUB1/FANCI/UBQLN1/PIAS3/RNF111/AXIN1/MYCBP2/FBXO4/MAPK9/PEF1/MARCHF7/DCUN1D5/XIAP/BTRC/UBE2L3/DERL1	29
77	GO:0051054	positive regulation of DNA metabolic process	45/1654	263/18800	1.12530455496353e-05	0.000791951348486672	0.00071517988735823	CTNNB1/RBBP8/DNA2/GINS3/TERF2/ATR/DDX11/XRCC1/EXOSC3/KAT5/NSD2/INO80/NPAS2/HMBOX1/FUS/HNRNPA2B1/SSBP1/HNRNPA1/ARID2/SHLD2/DBF4/ATAD5/GINS1/SPIDR/UBE2B/POLG2/BAZ1A/FBXO4/SMCHD1/YEATS4/ABRAXAS1/FANCB/RIF1/DBF4B/TOX/ING3/MRNIP/KAT7/MORF4L2/NVL/BRCC3/SLF2/MAPKAPK5/RAD51AP1/BAX	45
78	GO:0000075	cell cycle checkpoint signaling	33/1654	170/18800	1.1714268718415e-05	0.000803539521330268	0.000725644707154051	CHEK2/ZWILCH/NABP1/ETAA1/RAD1/DNA2/PLK3/ATR/WAC/CDK5RAP2/CHFR/XPC/PCID2/FZR1/THOC1/CDK5RAP3/ATRIP/ZWINT/SPDL1/RAD17/TIPIN/FBXO4/CLOCK/DONSON/FANCD2/ABRAXAS1/ZNF207/MRNIP/MDC1/KNTC1/INIP/BRCC3/HMGA2	33
79	GO:0043487	regulation of RNA stability	33/1654	170/18800	1.1714268718415e-05	0.000803539521330268	0.000725644707154051	LARP1/THRAP3/TUT4/PUM1/FASTKD3/FMR1/CELF1/CNOT3/FXR1/ZC3H14/DIS3L2/EXOSC3/TBRG4/PABPC4/EXOSC8/PCID2/FUS/METTL3/PAIP1/EXOSC9/CNOT8/YBX3/CNOT2/HNRNPC/TNRC6A/TENT4A/ZCCHC17/ROCK2/PNPT1/PAN3/LSM1/ZC3H18/NPM1	33
80	GO:0040029	regulation of gene expression, epigenetic	29/1654	141/18800	1.24051314452279e-05	0.000833074629704781	0.000752316693407703	PCGF3/IFI16/MTA1/SCMH1/EZH1/MACROH2A1/ARID1B/LRIF1/TASOR/BAZ2A/KDM1A/EZH2/CREBZF/METTL3/CBX3/PRMT7/AXIN1/KDM1B/FAM172A/SMCHD1/RLIM/SUZ12/RIF1/KMT2D/PCGF5/RESF1/PPHLN1/UBR2/HMGA2	29
81	GO:0031331	positive regulation of cellular catabolic process	67/1654	449/18800	1.25371198582639e-05	0.000833074629704781	0.000752316693407703	PSEN1/LARP1/TUT4/PUM1/FMR1/CELF1/HSPBP1/NOD1/CNOT3/SH3D19/COP1/RNF185/TSC2/RNF144B/RNF144A/DIS3L2/PLK3/WAC/CHFR/EXOSC3/CSNK1D/KAT5/EXOSC8/SUPT5H/FZR1/GBA/PHKG2/STUB1/TRIM22/AKT2/METTL3/PSMC5/PAIP1/EXOSC9/CNOT8/UBQLN1/TSC1/PIP4K2A/DAB2/PTK2/PRKAA1/CNOT2/AURKA/TNRC6A/AXIN1/SOCS4/TENT4A/USP13/MAPK9/ROCK2/PNPT1/OPTN/PAN3/AGTPBP1/LSM1/TAF1/MTDH/PRXL2C/ZC3H18/SUPV3L1/CSNK1E/RNF14/WIPI1/SCOC/RACK1/ECSCR…	67
82	GO:0060271	cilium assembly	56/1654	355/18800	1.27193185834417e-05	0.000833074629704781	0.000752316693407703	ODF2L/ARMC9/CEP83/PCNT/CBY1/CNTROB/ABLIM1/WDR19/IQCB1/NEK1/RAB3IP/PIBF1/DNM2/CDK10/CDKL1/KIAA0586/CC2D2A/PPP1R35/CEP41/RPGR/CSNK1D/CPLANE1/IFT172/KCTD17/CEP164/FAM149B1/OFD1/CEP290/CCDC66/ARL13B/UBE2B/DNAAF2/IFT88/ARMC2/CCP110/CEP70/RAB23/IFT122/WDR11/ATG5/SDCCAG8/DYNC2I1/BBS9/KIF3A/C2CD3/IFT80/MPHOSPH9/OCRL/ASAP1/PLK4/BBIP1/CYLD/POC1B/PCM1/IFT140/CEP350	56
83	GO:1903052	positive regulation of proteolysis involved in cellular protein catabolic process	28/1654	134/18800	1.2759770117272e-05	0.000833074629704781	0.000752316693407703	PSEN1/FMR1/HSPBP1/COP1/RNF185/RNF144B/RNF144A/PLK3/CHFR/CSNK1D/FZR1/GBA/STUB1/PSMC5/UBQLN1/DAB2/PTK2/AURKA/AXIN1/SOCS4/USP13/MAPK9/AGTPBP1/TAF1/CSNK1E/RNF14/RACK1/ECSCR	28
84	GO:0000070	mitotic sister chromatid segregation	33/1654	171/18800	1.33099502362438e-05	0.000858650242026253	0.000775413015642826	ZWILCH/AKAP8L/DSN1/KIF23/SGO1/PIBF1/CENPE/MACROH2A1/NUF2/DIS3L2/SMC1A/CDK5RAP2/INO80/PCID2/CDC16/CENPK/ZWINT/SPDL1/PRC1/TENT4A/NUP62/PDS5A/KIF14/NUMA1/ZNF207/MIS12/NSMCE2/KNTC1/PINX1/CHMP7/SLF2/ANAPC1/KATNB1	33
85	GO:1902115	regulation of organelle assembly	37/1654	202/18800	1.41673989968634e-05	0.000903213354870621	0.000815656197355022	ODF2L/CNTROB/SDCBP/DNM2/CDK10/CDKL1/STIL/CDK5RAP2/PPP1R35/TMEM39A/KCTD17/SCFD1/PIP4K2A/PRKAA1/CNOT2/TRIM37/CEP76/SMAD4/IFT88/CCP110/SENP6/NUP62/ATG5/MAPK9/SDCCAG8/PAN3/NUMA1/MPHOSPH9/ASAP1/PLK4/TSG101/CHMP7/CYLD/STAM/IFT140/WIPI1/NPM1	37
86	GO:0051298	centrosome duplication	19/1654	74/18800	1.52484061643818e-05	0.000921533453816883	0.000832200352909294	CNTROB/STIL/CDK5RAP2/PPP1R35/USP33/ARHGEF10/CEP192/TRIM37/KIAA0753/CEP76/NUBP1/CCP110/NUP62/ROCK2/C2CD3/PLK4/XPO1/POC1B/NPM1	19
87	GO:0043543	protein acylation	44/1654	258/18800	1.52515913494431e-05	0.000921533453816883	0.000832200352909294	BRD1/NAT9/NFYC/NFYA/SETD5/OGT/NAA25/ZZZ3/HCFC1/KAT5/MCRS1/MSL3/NAA60/BRPF1/AUTS2/ZDHHC21/PRKAA1/ZNF451/MSL1/SMAD4/CREBBP/MBIP/DLST/NAA30/ZDHHC20/CLOCK/PHF20/ATG5/YEATS4/KANSL3/PHF20L1/KAT6A/ING3/NMT2/KAT7/MORF4L2/TAF1/MED24/ZDHHC2/ESCO2/MLLT3/ZDHHC5/ZDHHC16/ZDHHC17	44
88	GO:1903362	regulation of cellular protein catabolic process	44/1654	258/18800	1.52515913494431e-05	0.000921533453816883	0.000832200352909294	UBE3A/PSEN1/SDCBP/FMR1/HSPBP1/ANXA2/COP1/OGT/RNF185/RNF144B/RNF144A/CAMLG/PLK3/WAC/CHFR/CSNK1D/FZR1/GBA/CDK5RAP3/STUB1/PSMC5/UBQLN1/DAB2/PTK2/AURKA/AXIN1/CSNK2A1/SOCS4/USP13/MAPK9/MARCHF7/UCHL5/AGTPBP1/TLK2/TAF1/BTRC/XPO1/CSNK1E/RNF14/USP25/USP14/RIC1/RACK1/ECSCR	44
89	GO:0031398	positive regulation of protein ubiquitination	26/1654	121/18800	1.53050398308765e-05	0.000921533453816883	0.000832200352909294	UBE3A/HSPBP1/MTA1/UBE2D1/CENPX/CBLB/CHFR/HUWE1/FZR1/KDM1A/CDK5RAP3/STUB1/FANCI/UBQLN1/RNF111/AXIN1/MYCBP2/FBXO4/MAPK9/PEF1/MARCHF7/DCUN1D5/XIAP/BTRC/UBE2L3/DERL1	26
90	GO:0051225	spindle assembly	26/1654	121/18800	1.53050398308765e-05	0.000921533453816883	0.000832200352909294	CHEK2/KIF23/PIBF1/RCC1/HAUS8/LSM14A/SMC1A/CSNK1D/INO80/ARHGEF10/CEP192/AURKA/HAUS2/TUBGCP4/PRC1/SENP6/STAG1/ASPM/ABRAXAS1/NUMA1/CLASP1/ZNF207/ABRAXAS2/STAG2/CHMP7/GOLGA2P5	26
91	GO:1903312	negative regulation of mRNA metabolic process	22/1654	94/18800	1.6636733468158e-05	0.000990708336966462	0.000894669449317136	LARP1/THRAP3/SRSF7/FMR1/DHX34/ZC3H14/SRSF6/CCNT1/SUPT5H/FUS/HNRNPA2B1/PAIP1/SFSWAP/YBX3/SRSF9/HNRNPC/DYRK1A/TENT4A/SECISBP2/BARD1/SRSF10/RBMX	22
92	GO:0043488	regulation of mRNA stability	31/1654	158/18800	1.70819127185214e-05	0.00100616179371378	0.000908624853871921	LARP1/THRAP3/TUT4/PUM1/FASTKD3/FMR1/CELF1/CNOT3/FXR1/ZC3H14/DIS3L2/EXOSC3/TBRG4/PABPC4/EXOSC8/PCID2/FUS/METTL3/PAIP1/EXOSC9/CNOT8/YBX3/CNOT2/HNRNPC/TNRC6A/TENT4A/ROCK2/PNPT1/PAN3/LSM1/NPM1	31
93	GO:0051865	protein autoubiquitination	19/1654	75/18800	1.87548481191688e-05	0.00109282281675028	0.000986884990447266	UBE3A/SASH1/UBE2D3/MTA1/NFX1/RNF185/ERCC8/CBL/STUB1/UBE2T/MARCHF5/UBE2B/TRIM37/MARCHF7/RNF146/TAF1/UBE2A/RAD18/RNF115	19
94	GO:0043984	histone H4-K16 acetylation	9/1654	20/18800	2.11670761753323e-05	0.00120307418009435	0.00108644862875431	OGT/HCFC1/MCRS1/MSL3/AUTS2/MSL1/PHF20/ATG5/KANSL3	9
95	GO:0070584	mitochondrion morphogenesis	9/1654	20/18800	2.11670761753323e-05	0.00120307418009435	0.00108644862875431	DNM1L/SSBP1/PANK2/POLG2/PNPT1/MFF/CERT1/SUPV3L1/BAX	9
96	GO:0044380	protein localization to cytoskeleton	16/1654	57/18800	2.13129952554083e-05	0.00120307418009435	0.00108644862875431	CCDC14/CEP83/GOLGB1/PIBF1/STIL/CSNK1D/BICD1/CEP192/NSFL1C/AURKA/KIAA0753/NUP62/NUMA1/C2CD3/PCM1/CEP350	16
97	GO:0043001	Golgi to plasma membrane protein transport	13/1654	40/18800	2.25263488445698e-05	0.00125845654008994	0.00113646224393277	CLN3/GOLGA4/PREPL/MACF1/KIF13A/GGA2/ATP2C1/SEC16A/GOPC/LYPLA1/OPTN/ACSL3/RACK1	13
98	GO:0006479	protein methylation	36/1654	199/18800	2.43219022272317e-05	0.00133131705221584	0.00120225968585221	PAXBP1/NFYC/MECOM/CTNNB1/NFYA/SETD5/OGT/EZH1/METTL22/MACROH2A1/MTF2/PRMT2/JMJD4/HCFC1/NSD2/MCRS1/KDM1A/EZH2/CXXC1/MEN1/NSD3/AUTS2/PRMT7/SMAD4/CREBBP/KDM6A/PHF20/SUZ12/PRDM2/KANSL3/RIF1/BCOR/KMT2D/EED/PRMT5/NDUFAF7	36
99	GO:0008213	protein alkylation	36/1654	199/18800	2.43219022272317e-05	0.00133131705221584	0.00120225968585221	PAXBP1/NFYC/MECOM/CTNNB1/NFYA/SETD5/OGT/EZH1/METTL22/MACROH2A1/MTF2/PRMT2/JMJD4/HCFC1/NSD2/MCRS1/KDM1A/EZH2/CXXC1/MEN1/NSD3/AUTS2/PRMT7/SMAD4/CREBBP/KDM6A/PHF20/SUZ12/PRDM2/KANSL3/RIF1/BCOR/KMT2D/EED/PRMT5/NDUFAF7	36
100	GO:0098534	centriole assembly	14/1654	46/18800	2.54512339046568e-05	0.00137920236529335	0.00124550301497631	CNTROB/STIL/CDK5RAP2/PPP1R35/CEP192/TRIM37/KIAA0753/CEP76/CCP110/NUP62/C2CD3/PLK4/POC1B/NPM1	14
101	GO:0007346	regulation of mitotic cell cycle	69/1654	478/18800	2.82459905590219e-05	0.00151480122997677	0.00136795697752781	CHEK2/ERCC3/PKN2/ZWILCH/SDCBP/NABP1/CTNNB1/BORA/TMEM14B/PKIA/RCC1/CDK10/CENPE/ANKRD17/STIL/PRMT2/MKI67/PLK3/RPS6KB1/WAC/BCL6/CDK5RAP2/CHFR/ASNS/INO80/XPC/PCID2/FZR1/CAV2/EZH2/CDK5RAP3/RBL2/CDC16/ZWINT/CUL7/SPDL1/ATAD5/CDC25C/RAD17/BID/AURKA/RBL1/TIPIN/RPTOR/SLFN11/USP47/DLG1/DONSON/EIF4G1/NUP62/FANCD2/ABRAXAS1/KIF14/DBF4B/ZNF207/TFDP1/ANLN/MRNIP/NSMCE2/MDC1/KNTC1/INIP/PINX1/TTL/ZNF268/CYLD/BRCC3/…	69
102	GO:0010638	positive regulation of organelle organization	70/1654	487/18800	2.85125900456968e-05	0.00151480122997677	0.00136795697752781	TPM1/SDCBP/CTNNB1/ANXA2/ITGB1BP1/NRP1/WASF3/RALA/MACROH2A1/DNM1L/ARHGEF15/STIL/TERF2/MAPK8/ATR/DDX11/CDK5RAP2/PPP1R35/CTTN/KATNBL1/TASOR/ARHGEF10/HMBOX1/HNRNPA2B1/AKT2/KCTD17/CDC16/SSBP1/HNRNPA1/TSC1/MARCHF5/PIP4K2A/CNOT2/UBE2B/PXN/NF2/BID/AURKA/CCP110/FBXO4/CRACD/DLG1/C2CD5/NUP62/MAPK9/LNPK/ROCK2/PAN3/DDHD1/NUMA1/SPAST/CLASP1/SLAIN2/MFF/FCHSD2/DDHD2/MET/NSMCE2/ASAP1/PLK4/SLF2/WASHC2C/RESF1/NAV3/…	70
103	GO:0016236	macroautophagy	49/1654	306/18800	2.91277825165318e-05	0.00153246071317559	0.00138390455717278	HGS/CLN3/PSEN1/LARP1/NOD1/ILRUN/VPS26A/TSC2/RB1CC1/ATG4B/MTMR14/MFN2/MAPK8/WAC/TMEM39A/HUWE1/VPS36/SUPT5H/ATP6V0B/GBA/UBA5/UBQLN1/TSC1/TECPR1/SMG1/SCFD1/PIP4K2A/NSFL1C/VMP1/IFT88/WDFY3/RAB23/NEDD4/RUBCN/ATP2A2/ATG7/ATG5/SNAPIN/OPTN/SNX14/ATP6V1H/WIPI2/TSG101/ATG13/CHMP7/STAM/TBC1D5/WIPI1/SCOC	49
104	GO:0018205	peptidyl-lysine modification	59/1654	392/18800	3.14863724480831e-05	0.00164062165669387	0.00148158042015322	BRD1/NFYC/HDAC7/MECOM/CTNNB1/SENP7/NFYA/SETD5/OGT/EZH1/METTL22/MACROH2A1/MTF2/ZZZ3/RWDD3/HCFC1/KAT5/NSD2/STX1A/MCRS1/KDM1A/EZH2/CXXC1/MSL3/MEN1/NAA60/NSD3/BRPF1/AUTS2/PIAS3/RANBP2/PRKAA1/SENP1/ZNF451/MSL1/SMAD4/CREBBP/MBIP/KDM6A/USPL1/CLOCK/PHF20/SENP5/SENP6/ATG5/YEATS4/KANSL3/PHF20L1/RIF1/KAT6A/ING3/NSMCE2/KAT7/BCOR/KMT2D/MORF4L2/TAF1/MED24/MLLT3	59
105	GO:0044782	cilium organization	58/1654	384/18800	3.30416030405853e-05	0.00170526139882792	0.00153995401038277	ODF2L/ARMC9/CEP83/PCNT/CBY1/CNTROB/TTC21B/ABLIM1/WDR19/IQCB1/NEK1/RAB3IP/PIBF1/DNM2/CDK10/CDKL1/KIAA0586/CC2D2A/PPP1R35/CEP41/RPGR/CSNK1D/CPLANE1/IFT172/KCTD17/CEP164/FAM149B1/OFD1/CEP290/CCDC66/ARL13B/UBE2B/DNAAF2/IFT88/ARMC2/CCP110/CEP70/RAB23/IFT122/WDR11/ATG5/CEP78/SDCCAG8/DYNC2I1/BBS9/KIF3A/C2CD3/IFT80/MPHOSPH9/OCRL/ASAP1/PLK4/BBIP1/CYLD/POC1B/PCM1/IFT140/CEP350	58
106	GO:0032436	positive regulation of proteasomal ubiquitin-dependent protein catabolic process	21/1654	92/18800	3.83076300686932e-05	0.00195838723907781	0.00176854192839478	PSEN1/HSPBP1/COP1/RNF144B/RNF144A/PLK3/CHFR/CSNK1D/FZR1/GBA/STUB1/UBQLN1/DAB2/AURKA/AXIN1/SOCS4/MAPK9/TAF1/CSNK1E/RNF14/RACK1	21
107	GO:0043393	regulation of protein binding	35/1654	196/18800	4.14830215978602e-05	0.00210090181344677	0.00189724119437729	PSEN1/ANXA2/ITGB1BP1/NRP1/MAPK8/DDX11/CBLB/MARK2/TFIP11/USP33/KDM1A/STUB1/MEN1/CAPRIN2/PLXND1/NFATC4/TCF7L2/MITD1/MARK3/DAB2/ADNP/AURKA/PRMT7/RAPGEF2/CARD16/ATP2A2/SNAPIN/EPB41/FLOT1/TAF1/NVL/CSNK1E/DERL1/RACK1/BAX	35
108	GO:0006893	Golgi to plasma membrane transport	16/1654	60/18800	4.27499898004625e-05	0.00213640881960971	0.00192930616492954	CLN3/GOLGA4/PREPL/DNM2/MACF1/KIF13A/GGA2/ATP2C1/SEC16A/GOPC/LYPLA1/RABEP1/OPTN/ACSL3/EXOC6B/RACK1	16
109	GO:0051650	establishment of vesicle localization	32/1654	173/18800	4.29726077389662e-05	0.00213640881960971	0.00192930616492954	HGS/CLN3/PSEN1/MYO1B/SDCBP/CTNNB1/DNM2/NDEL1/BLOC1S6/CSNK1D/KIF13A/SEC16A/MYO19/PPP6C/FBXW11/WDR11/SNAPIN/STARD3NL/PEF1/KIF3A/CLASP1/TRAK2/CCDC186/TRIP11/AP1AR/TSG101/ARFGAP2/PICALM/STAM/SNAP23/WIPI1/C17orf75	32
110	GO:0034502	protein localization to chromosome	21/1654	93/18800	4.54315609299906e-05	0.00223812389708744	0.00202116102166054	ZWILCH/MACROH2A1/TERF2/ATR/TINF2/TASOR/EZH2/MCM8/IFFO1/SPDL1/SPIDR/CENPQ/MIS12/MRNIP/KNTC1/ESCO2/PINX1/CHMP7/SLF2/PPHLN1/KNL1	21
111	GO:1990778	protein localization to cell periphery	52/1654	337/18800	4.67946419510479e-05	0.00227544269780352	0.00205486215209421	CLN3/WDR19/SLMAP/ITGB1BP1/GOLGA4/PREPL/RER1/MACF1/GAK/GORASP1/DLG4/FAM126A/BLOC1S6/NUMB/KIF13A/LIN7C/GGA2/AKT2/ATP2C1/SEC16A/PALS1/DAB2/LZTFL1/ARL13B/GOPC/LYPLA1/RABEP1/NUBP1/RHOQ/RAPGEF2/DLG1/C2CD5/ASB3/EPB41/ROCK2/RAB29/OPTN/NUMA1/ACSL3/FLOT1/IFT80/ZDHHC2/TRIP11/DENND4C/BBIP1/STX3/ZDHHC5/TNIK/PICALM/RACK1/PDZD11/ITGB1	52
112	GO:0031396	regulation of protein ubiquitination	37/1654	213/18800	4.70288950274949e-05	0.00227544269780352	0.00205486215209421	UBE3A/PSEN1/SASH1/HSPBP1/MTA1/FYN/UBE2D1/OGT/CAMLG/CENPX/CBLB/CHFR/HUWE1/FZR1/KDM1A/CDK5RAP3/STUB1/USP4/FANCI/UBQLN1/RNF111/TRIP12/AXIN1/MYCBP2/FBXO4/ATG5/MAPK9/PEF1/MARCHF7/DCUN1D5/IVNS1ABP/TAF1/XIAP/BTRC/PINX1/UBE2L3/DERL1	37
113	GO:0042770	signal transduction in response to DNA damage	32/1654	174/18800	4.82927934702376e-05	0.00231591723730281	0.0020914131051992	CHEK2/ETAA1/USP10/MDM4/RAD1/PLK3/ATR/WAC/GADD45A/KAT5/XPC/FZR1/THOC1/KDM1A/CDK5RAP3/ATRIP/ATAD5/RAD17/BID/DYRK1A/TIPIN/FBXO4/CLOCK/DONSON/FANCD2/ABRAXAS1/MARCHF7/DYRK3/MRNIP/MDC1/BRCC3/HMGA2	32
114	GO:1903320	regulation of protein modification by small protein conjugation or removal	41/1654	246/18800	5.05244883111893e-05	0.00239143857469467	0.00215961343299998	UBE3A/PSEN1/SASH1/CTNNB1/TNIP1/HSPBP1/MTA1/FYN/UBE2D1/OGT/CAMLG/RWDD3/CENPX/CBLB/CHFR/HUWE1/FZR1/KDM1A/CDK5RAP3/STUB1/USP4/FANCI/UBQLN1/PIAS3/RNF111/TRIP12/AXIN1/MYCBP2/FBXO4/ATG5/MAPK9/PEF1/MARCHF7/DCUN1D5/IVNS1ABP/TAF1/XIAP/BTRC/PINX1/UBE2L3/DERL1	41
115	GO:1901990	regulation of mitotic cell cycle phase transition	50/1654	321/18800	5.07502188761557e-05	0.00239143857469467	0.00215961343299998	CHEK2/ERCC3/ZWILCH/NABP1/TMEM14B/PKIA/CDK10/CENPE/ANKRD17/STIL/PRMT2/PLK3/WAC/CDK5RAP2/CHFR/INO80/XPC/PCID2/FZR1/EZH2/CDK5RAP3/RBL2/CDC16/ZWINT/SPDL1/ATAD5/CDC25C/RAD17/BID/AURKA/RBL1/RPTOR/SLFN11/USP47/DLG1/DONSON/EIF4G1/ABRAXAS1/KIF14/DBF4B/ZNF207/TFDP1/ANLN/MRNIP/NSMCE2/KNTC1/INIP/PINX1/BRCC3/HMGA2	50
116	GO:0016573	histone acetylation	31/1654	167/18800	5.23939075970163e-05	0.00244760849369165	0.00221033826151115	BRD1/NFYC/NFYA/SETD5/OGT/ZZZ3/HCFC1/KAT5/MCRS1/MSL3/NAA60/BRPF1/AUTS2/ZNF451/MSL1/SMAD4/CREBBP/MBIP/CLOCK/PHF20/ATG5/YEATS4/KANSL3/PHF20L1/KAT6A/ING3/KAT7/MORF4L2/TAF1/MED24/MLLT3	31
117	GO:2000060	positive regulation of ubiquitin-dependent protein catabolic process	23/1654	108/18800	5.38939663180228e-05	0.00249616584168688	0.00225418847874483	PSEN1/HSPBP1/COP1/RNF144B/RNF144A/PLK3/CHFR/CSNK1D/FZR1/GBA/STUB1/UBQLN1/DAB2/PTK2/AURKA/AXIN1/SOCS4/MAPK9/AGTPBP1/TAF1/CSNK1E/RNF14/RACK1	23
118	GO:0045005	DNA-templated DNA replication maintenance of fidelity	14/1654	49/18800	5.57242618240439e-05	0.00255906588834317	0.00231099101891151	FAM111A/ETAA1/PRIMPOL/DNA2/ATR/DDX11/CENPX/THOC1/EXD2/TIPIN/SLFN11/TRAIP/BOD1L1/DONSON	14
119	GO:0051098	regulation of binding	55/1654	366/18800	6.0141509771339e-05	0.00273871295336879	0.00247322316609425	PSEN1/IFI16/FMR1/CTNNB1/ZFP90/ZNF618/ANXA2/ARHGEF7/ITGB1BP1/ILRUN/NRP1/MAPK8/DDX11/CBLB/MARK2/TFIP11/USP33/HMBOX1/KDM1A/STUB1/MEN1/CAPRIN2/PLXND1/NFATC4/BTAF1/GEMIN2/TCF7L2/MITD1/MARK3/DDIT3/DAB2/ADNP/AURKA/ARHGAP28/PRMT7/SMAD4/RAPGEF2/EIF4G1/CARD16/DPH3/ATP2A2/SNAPIN/EPB41/PEX19/FLOT1/MET/TAF1/EIF3E/NVL/PINX1/CSNK1E/DERL1/RACK1/HMGA2/BAX	55
120	GO:0031056	regulation of histone modification	32/1654	176/18800	6.07591404558487e-05	0.00274378151775204	0.00247780038578281	PAXBP1/AKAP8L/NFYC/FMR1/CTNNB1/NFYA/SETD5/PPP4R3B/OGT/MACROH2A1/MTF2/ZZZ3/MAPK8/BCL6/HCFC1/PARG/MCRS1/KDM1A/NSD3/AUTS2/TRIP12/ZNF451/UBE2B/SAP30BP/SMAD4/MBIP/PHF20/ATG5/KANSL3/RIF1/KAT7/BCOR	32
121	GO:0032386	regulation of intracellular transport	51/1654	332/18800	6.20024469251982e-05	0.00275530176850188	0.0024882038678267	PSEN1/OS9/TBC1D20/PCNT/AKAP8L/UBE2D3/TTC21B/ANXA2/ITGB1BP1/NUP54/FYN/UBAC2/SEC24B/PKIA/ECT2/PLK3/MAPK8/NDEL1/HUWE1/RBM4/DENND10/AKT2/TCF7L2/NUP214/SCFD1/DAB2/CEP290/PRKAA1/MTMR2/HPS4/NDRG4/NUP58/RUFY3/RAB23/NEDD4/C2CD5/ARFIP1/SNAPIN/ZFAND1/LAMP1/RAB29/BARD1/NUMA1/MFF/ZDHHC2/PDCD10/ATG13/XPO1/PCM1/UBE2L3/EDEM1	51
122	GO:0006400	tRNA modification	20/1654	88/18800	6.20311525663831e-05	0.00275530176850188	0.0024882038678267	TRMT6/OSGEP/TRMU/METTL6/METTL1/ADAT2/WDR6/THUMPD1/TYW5/DUS1L/TRMT13/ELP3/DPH3/TRIT1/TYW3/TARBP1/CDKAL1/ALKBH8/DUS4L/TRUB1	20
123	GO:0016482	cytosolic transport	31/1654	169/18800	6.61949513120463e-05	0.00288404683573987	0.00260446843743838	CLN3/EVI5/PREPL/VPS26A/GAK/SPAG9/STX16/VPS13A/DENND10/RHOBTB3/VPS54/TRAPPC10/PIP4K2A/DAB2/SLC66A2/MTMR2/KIF16B/VPS53/GOSR1/TMEM87A/ARFIP1/LAMP1/RAB29/RAB9A/AP1AR/WASHC2C/TBC1D5/WIPI1/SRSF10/RIC1/SNX16	31
124	GO:0061512	protein localization to cilium	18/1654	75/18800	6.69509401659702e-05	0.00288404683573987	0.00260446843743838	TTC21B/WDR19/RAB11FIP3/CC2D2A/BLOC1S6/CSNK1D/FAM149B1/CCDC66/LZTFL1/ARL13B/RABEP1/IFT122/RAB29/BBS9/IFT80/TRIP11/BBIP1/IFT140	18
125	GO:0071479	cellular response to ionizing radiation	18/1654	75/18800	6.69509401659702e-05	0.00288404683573987	0.00260446843743838	CHEK2/IFI16/SWI5/RAD1/DNM2/ECT2/ATR/GADD45A/INO80/KDM1A/SPIDR/FBXO4/CLOCK/BARD1/TLK2/BRCC3/RAD51AP1/HMGA2	18
126	GO:0051056	regulation of small GTPase mediated signal transduction	47/1654	299/18800	6.70584796647396e-05	0.00288404683573987	0.00260446843743838	MAP4K4/TRIO/RALGPS2/NRP1/OGT/ARHGEF1/DNM2/TSC2/ERBIN/ECT2/HEG1/ARHGEF15/MFN2/STK19/BCL6/ARAP1/NRG1/ARHGEF9/MAPKAP1/ABL2/STARD13/ITSN1/ARHGEF10/CBL/RASA3/ARFGAP1/AUTS2/RALGAPB/ARFGEF1/ARHGAP28/NUP62/RAF1/KIF14/ITGAV/ARHGAP17/FLOT1/MET/RABL3/KRAS/DENND3/SCAI/DENND4C/MADD/ARHGAP12/DNMBP/FGD4/ITGB1	47
127	GO:0045732	positive regulation of protein catabolic process	39/1654	233/18800	6.92444368053111e-05	0.0029546110476219	0.00266819218158219	PSEN1/ASB9/FMR1/HSPBP1/SH3D19/COP1/RNF185/RNF144B/RNF144A/PLK3/CBLB/CHFR/HUWE1/CSNK1D/FZR1/GBA/STUB1/PSMC5/AREL1/UBQLN1/DAB2/PTK2/AURKA/AXIN1/CSNK2A1/SOCS4/NEDD4/USP13/ATG7/MAPK9/BARD1/AGTPBP1/TAF1/WWP1/SMURF2/CSNK1E/RNF14/RACK1/ECSCR	39
128	GO:0042996	regulation of Golgi to plasma membrane protein transport	6/1654	10/18800	7.07141246990806e-05	0.00298502605035308	0.00269565876556977	CLN3/ATP2C1/GOPC/LYPLA1/ACSL3/RACK1	6
129	GO:2001021	negative regulation of response to DNA damage stimulus	19/1654	82/18800	7.10589334739892e-05	0.00298502605035308	0.00269565876556977	CHEK2/TERF2/XRCC1/TFIP11/THOC1/KDM1A/SHLD2/TRIP12/ATAD5/PARPBP/BID/DYRK1A/USP47/SMCHD1/FANCB/MARCHF7/DYRK3/RIF1/HMGA2	19
130	GO:2000779	regulation of double-strand break repair	23/1654	110/18800	7.27757838871871e-05	0.00303363056065128	0.00273955157321079	RBBP8/PPP4R3B/DDX11/KAT5/TFIP11/NSD2/FUS/KDM1A/ARID2/SHLD2/TRIP12/PARPBP/SPIDR/SMCHD1/YEATS4/FANCB/RIF1/ING3/MRNIP/MORF4L2/SLF2/RAD51AP1/HMGA2	23
131	GO:0008033	tRNA processing	25/1654	125/18800	7.78921209666582e-05	0.00322211758410932	0.00290976673663314	TRMT6/OSGEP/ADAT1/TRMU/METTL6/METTL1/ADAT2/WDR6/THUMPD1/TYW5/DUS1L/SARS1/TRMT13/ELP3/PRORP/ZBTB8OS/DPH3/TRIT1/TYW3/RPP14/TARBP1/CDKAL1/ALKBH8/DUS4L/TRUB1	25
132	GO:0046578	regulation of Ras protein signal transduction	33/1654	187/18800	8.61358423643802e-05	0.00353613734676194	0.0031933455434769	MAP4K4/RALGPS2/NRP1/OGT/DNM2/ERBIN/HEG1/MFN2/STK19/BCL6/NRG1/MAPKAP1/ABL2/STARD13/ARHGEF10/CBL/RASA3/ARFGAP1/AUTS2/ARFGEF1/NUP62/RAF1/KIF14/ARHGAP17/FLOT1/MET/RABL3/KRAS/DENND3/SCAI/DENND4C/MADD/ITGB1	33
133	GO:0045787	positive regulation of cell cycle	50/1654	329/18800	9.58975010382906e-05	0.00390728239192855	0.00352851192977454	CHEK2/PKN2/KIF23/ZBED6/CDK10/MACROH2A1/ANKRD17/ECT2/STIL/PKP4/RPS6KB1/DDX11/ASNS/PPP1R35/HCFC1/FOSL1/CCNT1/INO80/PCID2/THOC1/EZH2/CDC16/CCNT2/DBF4/ATAD5/CCNYL1/CDC25C/UBE2B/NSFL1C/AURKA/RPTOR/EIF4G1/NUP62/SRPK2/KIF14/ROCK2/CSPP1/NUMA1/SPAST/DYRK3/DBF4B/TFDP1/NSMCE2/TTL/PLK4/SLF2/RAD51AP1/CCNK/NPM1/MED1	50
134	GO:2000781	positive regulation of double-strand break repair	16/1654	64/18800	9.96483417650211e-05	0.00402980868675111	0.00363916057239264	RBBP8/DDX11/KAT5/FUS/ARID2/SHLD2/SPIDR/SMCHD1/YEATS4/FANCB/RIF1/ING3/MRNIP/MORF4L2/SLF2/RAD51AP1	16
135	GO:0034968	histone lysine methylation	25/1654	127/18800	0.000101911586715222	0.00409080658081326	0.00369424535391087	NFYC/MECOM/CTNNB1/NFYA/SETD5/OGT/EZH1/MACROH2A1/MTF2/HCFC1/NSD2/MCRS1/KDM1A/EZH2/CXXC1/MEN1/NSD3/AUTS2/SMAD4/KDM6A/PHF20/KANSL3/RIF1/BCOR/KMT2D	25
136	GO:0018393	internal peptidyl-lysine acetylation	31/1654	173/18800	0.000104031818839637	0.00414520901685289	0.00374337403858725	BRD1/NFYC/NFYA/SETD5/OGT/ZZZ3/HCFC1/KAT5/MCRS1/MSL3/NAA60/BRPF1/AUTS2/ZNF451/MSL1/SMAD4/CREBBP/MBIP/CLOCK/PHF20/ATG5/YEATS4/KANSL3/PHF20L1/KAT6A/ING3/KAT7/MORF4L2/TAF1/MED24/MLLT3	31
137	GO:0051568	histone H3-K4 methylation	17/1654	71/18800	0.00010912979407888	0.0043166011249157	0.00389815146118104	NFYC/CTNNB1/NFYA/OGT/MACROH2A1/HCFC1/MCRS1/KDM1A/CXXC1/MEN1/AUTS2/SMAD4/KDM6A/PHF20/KANSL3/BCOR/KMT2D	17
138	GO:0000956	nuclear-transcribed mRNA catabolic process	24/1654	121/18800	0.000122950053357396	0.00482801695031686	0.00435999083187286	THRAP3/TUT4/CNOT3/DHX34/MAGOHB/DIS3L2/EXOSC3/EXOSC8/PCID2/PAIP1/EXOSC9/CNOT8/SMG7/SMG1/UPF3A/CNOT2/TNRC6A/TENT4A/XRN1/SECISBP2/MAGOH/PAN3/LSM1/EIF3E	24
139	GO:0009895	negative regulation of catabolic process	49/1654	324/18800	0.000126571657402028	0.00493447346375246	0.0044561274915716	PSEN1/LARP1/THRAP3/SDCBP/FMR1/BANP/ANXA2/MDM4/FYN/OGT/TSC2/DHX34/CAMLG/WAC/TMEM39A/NRG1/DFFA/HMGCR/HERC1/FUS/WDR6/CDK5RAP3/PAIP1/TSC1/YBX3/SMG1/SCFD1/PRKAA1/MTMR2/HNRNPC/SMAD4/CSNK2A1/MYCBP2/TENT4A/SECISBP2/EIF4G1/RUBCN/ATG7/DEDD/ZCCHC17/MARCHF7/UCHL5/MET/TLK2/TAF1/USP25/USP14/RIC1/EIF4G2	49
140	GO:0006475	internal protein amino acid acetylation	31/1654	175/18800	0.000129443495508905	0.00501038787259112	0.00452468278662331	BRD1/NFYC/NFYA/SETD5/OGT/ZZZ3/HCFC1/KAT5/MCRS1/MSL3/NAA60/BRPF1/AUTS2/ZNF451/MSL1/SMAD4/CREBBP/MBIP/CLOCK/PHF20/ATG5/YEATS4/KANSL3/PHF20L1/KAT6A/ING3/KAT7/MORF4L2/TAF1/MED24/MLLT3	31
141	GO:2001022	positive regulation of response to DNA damage stimulus	25/1654	129/18800	0.000132332414598375	0.00508588194828792	0.00459285849546732	FMR1/RBBP8/FXR1/ATR/DDX11/XRCC1/BCLAF1/KAT5/NPAS2/FUS/ARID2/SHLD2/SPIDR/SMCHD1/YEATS4/ABRAXAS1/FANCB/RIF1/ING3/MRNIP/MORF4L2/BRCC3/SLF2/RAD51AP1/HMGA2	25
142	GO:0006473	protein acetylation	36/1654	216/18800	0.000141187667865233	0.00538799980395562	0.00486568916164172	BRD1/NAT9/NFYC/NFYA/SETD5/OGT/NAA25/ZZZ3/HCFC1/KAT5/MCRS1/MSL3/NAA60/BRPF1/AUTS2/PRKAA1/ZNF451/MSL1/SMAD4/CREBBP/MBIP/NAA30/CLOCK/PHF20/ATG5/YEATS4/KANSL3/PHF20L1/KAT6A/ING3/KAT7/MORF4L2/TAF1/MED24/ESCO2/MLLT3	36
143	GO:0018394	peptidyl-lysine acetylation	32/1654	184/18800	0.000145045360356631	0.0054965091452628	0.00496367964886253	BRD1/NFYC/NFYA/SETD5/OGT/ZZZ3/HCFC1/KAT5/MCRS1/MSL3/NAA60/BRPF1/AUTS2/PRKAA1/ZNF451/MSL1/SMAD4/CREBBP/MBIP/CLOCK/PHF20/ATG5/YEATS4/KANSL3/PHF20L1/KAT6A/ING3/KAT7/MORF4L2/TAF1/MED24/MLLT3	32
144	GO:0007093	mitotic cell cycle checkpoint signaling	25/1654	130/18800	0.000150380278687344	0.00565910229310218	0.005110511079075	CHEK2/ZWILCH/NABP1/PLK3/WAC/CDK5RAP2/CHFR/XPC/PCID2/FZR1/CDK5RAP3/ZWINT/SPDL1/RAD17/TIPIN/DONSON/FANCD2/ABRAXAS1/ZNF207/MRNIP/MDC1/KNTC1/INIP/BRCC3/HMGA2	25
145	GO:1902749	regulation of cell cycle G2/M phase transition	22/1654	108/18800	0.000154783602618989	0.00578463684546413	0.00522387635989603	NABP1/PKIA/MACROH2A1/CHFR/FZR1/CDK5RAP3/ATAD5/CDC25C/RAD17/AURKA/USP47/DONSON/ABRAXAS1/KIF14/DYRK3/DBF4B/MRNIP/INIP/PINX1/BRCC3/NPM1/HMGA2	22
146	GO:0043967	histone H4 acetylation	17/1654	73/18800	0.000157304612023323	0.00583858693530404	0.00527259654864045	OGT/ZZZ3/HCFC1/KAT5/MCRS1/MSL3/NAA60/AUTS2/MSL1/PHF20/ATG5/YEATS4/KANSL3/KAT6A/ING3/KAT7/MORF4L2	17
147	GO:0045814	negative regulation of gene expression, epigenetic	18/1654	80/18800	0.000162880206308545	0.00599229026264314	0.00541139993415525	SCMH1/EZH1/MACROH2A1/TASOR/BAZ2A/KDM1A/EZH2/CREBZF/CBX3/AXIN1/FAM172A/SMCHD1/RIF1/KMT2D/RESF1/PPHLN1/UBR2/HMGA2	18
148	GO:0045739	positive regulation of DNA repair	20/1654	94/18800	0.000163657309258384	0.00599229026264314	0.00541139993415525	RBBP8/DDX11/XRCC1/KAT5/NPAS2/FUS/ARID2/SHLD2/SPIDR/SMCHD1/YEATS4/ABRAXAS1/FANCB/RIF1/ING3/MRNIP/MORF4L2/BRCC3/SLF2/RAD51AP1	20
149	GO:0009411	response to UV	27/1654	146/18800	0.000165365039417856	0.00601418220540511	0.00543116968035049	ERCC3/FMR1/PRIMPOL/MAPK8/ATR/ERCC8/INO80/XPC/REV1/KDM1A/MEN1/METTL3/NFATC4/USF1/PRKAA1/UBE2B/CREBBP/TIPIN/USP47/POLK/NEDD4/CARD16/MAP4K3/TAF1/UBE2A/NPM1/BAX	27
150	GO:0048025	negative regulation of mRNA splicing, via spliceosome	8/1654	20/18800	0.000169317678576562	0.00611688333470928	0.00552391500142062	SRSF7/SRSF6/HNRNPA2B1/SFSWAP/SRSF9/DYRK1A/SRSF10/RBMX	8
151	GO:0006275	regulation of DNA replication	25/1654	131/18800	0.000170583194651921	0.00612179027694542	0.00552834626655127	DNA2/GINS3/ANKRD17/ATR/BCL6/INO80/MCRS1/SSBP1/TTF1/DBF4/ATAD5/GINS1/RAD17/POLG2/RBBP6/TIPIN/BAZ1A/SLFN11/DONSON/PDS5A/CHRAC1/UCHL5/DBF4B/KAT7/ESCO2	25
152	GO:0070936	protein K48-linked ubiquitination	16/1654	67/18800	0.000178091763671266	0.00634920570614863	0.00573371613093987	UBE3A/UBE2D3/TTC3/UBE2D1/FBXO38/MARCHF6/UBE2T/UBE2B/UBE2Q2/UBE2H/RNF146/RNF34/BTRC/UBE2A/UBE2G1/RNF115	16
153	GO:0016574	histone ubiquitination	13/1654	48/18800	0.000185493969921908	0.00656988119612302	0.00593299942323324	PCGF3/WAC/HUWE1/KDM1A/TRIP12/UBE2B/TRIM37/SUZ12/BCOR/UBE2A/PCGF5/PHC1/UBR2	13
154	GO:0044839	cell cycle G2/M phase transition	28/1654	155/18800	0.000191008941704775	0.00672128217596217	0.00606972364993505	CHEK2/AKAP8L/NABP1/MELK/PKIA/DNM2/MACROH2A1/PLK3/CHFR/FZR1/CDK5RAP3/ATAD5/CDC25C/RAD17/AURKA/ARPP19/USP47/DONSON/ABRAXAS1/KIF14/DYRK3/DBF4B/MRNIP/INIP/PINX1/BRCC3/NPM1/HMGA2	28
155	GO:0071478	cellular response to radiation	32/1654	187/18800	0.000197241530712715	0.00689581841891744	0.00622734041618617	CHEK2/IFI16/FMR1/SWI5/RAD1/DNM2/ECT2/ATR/GADD45A/INO80/XPC/KDM1A/AKT2/METTL3/NFATC4/SPIDR/CREBBP/FBXO4/USP47/POLK/NEDD4/CLOCK/CARD16/BARD1/TLK2/NMT2/TAF1/BRCC3/RAD51AP1/NPM1/HMGA2/BAX	32
156	GO:0061951	establishment of protein localization to plasma membrane	15/1654	61/18800	0.000198728485997722	0.0069032670873183	0.00623406701351828	CLN3/GOLGA4/PREPL/MACF1/GORASP1/KIF13A/GGA2/ATP2C1/SEC16A/GOPC/LYPLA1/OPTN/ACSL3/ZDHHC2/RACK1	15
157	GO:0000002	mitochondrial genome maintenance	10/1654	31/18800	0.000213677079373736	0.00737526173965781	0.00666030668460274	OPA1/PRIMPOL/DNA2/MEF2A/MPV17/SSBP1/POLG2/TOP3A/SLC25A36/MGME1	10
158	GO:0006497	protein lipidation	20/1654	96/18800	0.000220938768141363	0.00757764040859521	0.0068430668426995	RB1CC1/PIGP/GBA/PIGA/PIGO/ZDHHC21/ZDHHC20/PIGG/ATG7/ATG5/RABL3/NMT2/ZDHHC2/WIPI2/PIGU/ZDHHC5/ATG13/ZDHHC16/ZDHHC17/WIPI1	20
159	GO:0018105	peptidyl-serine phosphorylation	47/1654	315/18800	0.000236668949948338	0.00806609458974871	0.00728417046216368	CHEK2/PKN2/WNK1/CLK1/PAQR3/MAPK8/RPS6KB1/ATR/EIF2AK3/GADD45A/PRKX/MAPKAP1/CSNK1D/MARK2/NLK/AKT2/CAPRIN2/HIPK3/GGNBP2/MARK3/SMG1/PRKAA1/MKNK2/DYRK1A/AURKA/RASSF2/AXIN1/CSNK2A1/RPTOR/CSNK1G1/EIF4G1/MAPK9/RAF1/SRPK2/ROCK2/DYRK3/TLK2/TAF1/PDK3/C8orf44-SGK3/PDCD10/MAPKAPK5/CSNK1E/STK38/RACK1/HMGA2/BAX	47
160	GO:1903364	positive regulation of cellular protein catabolic process	28/1654	157/18800	0.000238564775100228	0.00807989072667584	0.00729662920684841	PSEN1/FMR1/HSPBP1/COP1/RNF185/RNF144B/RNF144A/PLK3/CHFR/CSNK1D/FZR1/GBA/STUB1/PSMC5/UBQLN1/DAB2/PTK2/AURKA/AXIN1/SOCS4/USP13/MAPK9/AGTPBP1/TAF1/CSNK1E/RNF14/RACK1/ECSCR	28
161	GO:0051648	vesicle localization	32/1654	189/18800	0.000240788055601658	0.00810453710127568	0.0073188863713116	HGS/CLN3/PSEN1/MYO1B/SDCBP/CTNNB1/DNM2/NDEL1/BLOC1S6/CSNK1D/KIF13A/SEC16A/MYO19/PPP6C/FBXW11/WDR11/SNAPIN/STARD3NL/PEF1/KIF3A/CLASP1/TRAK2/CCDC186/TRIP11/AP1AR/TSG101/ARFGAP2/PICALM/STAM/SNAP23/WIPI1/C17orf75	32
162	GO:0090068	positive regulation of cell cycle process	39/1654	247/18800	0.000244830412643812	0.00818972843281984	0.00739581928772631	CHEK2/PKN2/KIF23/CDK10/MACROH2A1/ANKRD17/ECT2/STIL/PKP4/DDX11/PPP1R35/INO80/PCID2/THOC1/EZH2/CDC16/DBF4/ATAD5/CDC25C/UBE2B/NSFL1C/AURKA/RPTOR/EIF4G1/NUP62/KIF14/ROCK2/CSPP1/NUMA1/SPAST/DYRK3/DBF4B/TFDP1/NSMCE2/PLK4/SLF2/RAD51AP1/NPM1/MED1	39
163	GO:0007549	dosage compensation	8/1654	21/18800	0.000252496589743686	0.00839434981485296	0.0075806047511682	PCGF3/MACROH2A1/LRIF1/METTL3/SMCHD1/RLIM/SUZ12/PCGF5	8
164	GO:0045862	positive regulation of proteolysis	53/1654	369/18800	0.00026020054329119	0.0085977240493595	0.0077642639650882	PSEN1/IFI16/CARD8/FMR1/TNIP1/HSPBP1/NOD1/ANXA2/FYN/SH3D19/CFLAR/COP1/OGT/RNF185/RNF144B/RNF144A/PLK3/EIF2AK3/CHFR/CSNK1D/DIABLO/FZR1/GBA/STUB1/PSMC5/UBQLN1/FAS/DAB2/PTK2/BCL2L13/PLGRKT/SENP1/BID/AURKA/AXIN1/APH1B/SOCS4/USP13/FBXW11/MAPK9/ROCK2/CASP8AP2/AGTPBP1/TAF1/BTRC/PICALM/CSNK1E/RNF14/REST/RACK1/ECSCR/MYH9/BAX	53
165	GO:0034655	nucleobase-containing compound catabolic process	57/1654	405/18800	0.000265927331575314	0.00873369824125228	0.00788705687077279	NT5C/LARP1/THRAP3/TUT4/PUM1/FASTKD3/FMR1/SIDT2/CELF1/CNOT3/PDE8A/DNA2/FXR1/ADA/ITPA/DHX34/ZC3H14/NT5C2/MAGOHB/DIS3L2/DROSHA/EXOSC3/TBRG4/RNH1/PABPC4/EXOSC8/PCID2/DFFA/FUS/ZCCHC8/METTL3/DICER1/PAIP1/EXOSC9/CNOT8/SMG7/YBX3/SMG1/UPF3A/CNOT2/HNRNPC/TNRC6A/TENT4A/XRN1/SECISBP2/ZCCHC17/MAGOH/ROCK2/PNPT1/CNOT10/PAN3/LSM1/EIF3E/ZC3H18/SUPV3L1/NPM1/BAX	57
166	GO:0009451	RNA modification	29/1654	166/18800	0.000268411383810959	0.00876217643898545	0.00791277440289884	TRMT6/OSGEP/METTL15/TRMU/METTL6/METTL1/MRM3/ADAT2/WDR6/THUMPD1/METTL3/TYW5/DUS1L/TRMT13/METTL5/ELP3/RNMT/ADARB1/DPH3/TRIT1/ZCCHC4/TYW3/TARBP1/CDKAL1/ALKBH3/ALKBH8/DUS4L/TRUB1/ADAR	29
167	GO:0034976	response to endoplasmic reticulum stress	40/1654	257/18800	0.000278687512695137	0.00904315946883203	0.00816651904519189	OS9/HYOU1/NGLY1/DNAJC10/NR1H2/OPA1/UBAC2/RNF185/TMTC4/EIF2AK3/TBL2/MARCHF6/CDK5RAP3/EIF2B5/STUB1/UBA5/UBQLN1/SEC16A/DDIT3/UGGT2/JKAMP/USP13/QRICH1/TMUB2/EIF4G1/ATP2A2/EDEM3/UFD1/FLOT1/RNF121/UBXN8/CERT1/ERP29/USP25/USP14/DERL1/EDEM1/RACK1/XBP1/BAX	40
168	GO:0018022	peptidyl-lysine methylation	26/1654	143/18800	0.00028634736771649	0.00918601576639947	0.00829552690785659	NFYC/MECOM/CTNNB1/NFYA/SETD5/OGT/EZH1/METTL22/MACROH2A1/MTF2/HCFC1/NSD2/MCRS1/KDM1A/EZH2/CXXC1/MEN1/NSD3/AUTS2/SMAD4/KDM6A/PHF20/KANSL3/RIF1/BCOR/KMT2D	26
169	GO:0051642	centrosome localization	10/1654	32/18800	0.000286480285019655	0.00918601576639947	0.00829552690785659	CEP83/NDEL1/PLXNA2/RANBP2/SUN2/AURKA/NUBP1/DLG1/ASPM/PARD3	10
170	GO:0032886	regulation of microtubule-based process	39/1654	249/18800	0.000289634414686992	0.00923252290111063	0.0083375256586986	TTC21B/ARHGEF7/SKA3/BORA/MACF1/STIL/CDK5RAP2/PPP1R35/CAMSAP1/MARK2/BICD1/SKA2/CAMSAP2/PRKAA1/DYRK1A/AURKA/TRIM37/CEP76/NUBP1/CEP70/SENP6/NUP62/GBA2/LAMP1/CKAP2/ROCK2/NUMA1/SPAST/CLASP1/SLAIN2/MET/PLK4/CHMP7/CYLD/XPO1/NAV3/NPM1/MPDZ/KATNB1	39
171	GO:0033260	nuclear DNA replication	11/1654	38/18800	0.000304707233984298	0.00951331856351516	0.00859110109687785	DNA2/GINS3/TERF2/BCL6/INO80/DBF4/ATAD5/GINS1/TIPIN/DONSON/DBF4B	11
172	GO:0032465	regulation of cytokinesis	19/1654	91/18800	0.00030503417736944	0.00951331856351516	0.00859110109687785	PKN2/KIF23/RAB11FIP3/BIRC6/ECT2/PKP4/PLK3/KIF13A/MYO19/AURKA/PRC1/CCP110/NUP62/KIF14/PRPF40A/CSPP1/SPAST/KLHL13/PLK4	19
173	GO:0010569	regulation of double-strand break repair via homologous recombination	16/1654	70/18800	0.00030546547888017	0.00951331856351516	0.00859110109687785	RBBP8/KAT5/FUS/KDM1A/ARID2/SHLD2/PARPBP/SPIDR/SMCHD1/YEATS4/FANCB/RIF1/ING3/MRNIP/MORF4L2/RAD51AP1	16
174	GO:0045911	positive regulation of DNA recombination	16/1654	70/18800	0.00030546547888017	0.00951331856351516	0.00859110109687785	RBBP8/EXOSC3/KAT5/NSD2/FUS/ARID2/SHLD2/ATAD5/UBE2B/YEATS4/FANCB/RIF1/ING3/MRNIP/MORF4L2/RAD51AP1	16
175	GO:0030100	regulation of endocytosis	34/1654	208/18800	0.000309896499299963	0.00957498232701992	0.00864678719870934	CLN3/NR1H2/SDCBP/FMR1/ANXA2/DNM2/TSC2/RUFY1/ATXN2/WDR54/DLG4/MCTP1/BICD1/AP2S1/NUMB/ABL2/CBL/ARFGAP1/DAB2/MTMR2/PPP3CB/RUBCN/ZFYVE16/RAB4A/ITGAV/FLOT1/PPP3CC/CD151/ANKRD13D/TSG101/PICALM/TBC1D5/SERPINE1/RUFY2	34
176	GO:0046785	microtubule polymerization	18/1654	84/18800	0.000310979311599097	0.00957498232701992	0.00864678719870934	ARHGEF7/CDK5RAP2/NDEL1/CAMSAP1/CSNK1D/CEP192/NEDD1/CAMSAP2/DYRK1A/HAUS2/TUBGCP4/GBA2/NUMA1/CLASP1/ZNF207/SLAIN2/MET/NAV3	18
177	GO:0007030	Golgi organization	28/1654	160/18800	0.000329644600980207	0.010092339506846	0.00911399197119823	TBC1D20/COG3/ARHGEF7/GOLGB1/DNM2/GAK/GORASP1/PLK3/TJAP1/HUWE1/STX16/CSNK1D/TMED5/SEC16A/CAMSAP2/CUL7/ARFGEF1/NSFL1C/VMP1/RAB30/RAB29/OPTN/CLASP1/PDCD10/TRIP11/PLEKHM2/GOLGA2P5/PRMT5	28
178	GO:0034063	stress granule assembly	9/1654	27/18800	0.000335045985416333	0.0102000797470287	0.0092112879136637	TIA1/DDX6/LSM14A/ATXN2/PRRC2C/BICD1/ATXN2L/PRKAA1/UBAP2L	9
179	GO:0002091	negative regulation of receptor internalization	7/1654	17/18800	0.000354921387350202	0.0107447988717919	0.00970320217460211	SDCBP/ANXA2/ATXN2/WDR54/DLG4/MTMR2/ANKRD13D	7
180	GO:0031507	heterochromatin assembly	16/1654	71/18800	0.000362581314458725	0.0109157119058435	0.00985754696443634	SCMH1/EZH1/TASOR/BAZ2A/KDM1A/EZH2/CBX3/AXIN1/FAM172A/SMCHD1/RIF1/KMT2D/RESF1/PPHLN1/UBR2/HMGA2	16
181	GO:0061842	microtubule organizing center localization	10/1654	33/18800	0.000378898987972377	0.0113439426288525	0.010244265164778	CEP83/NDEL1/PLXNA2/RANBP2/SUN2/AURKA/NUBP1/DLG1/ASPM/PARD3	10
182	GO:0051569	regulation of histone H3-K4 methylation	11/1654	39/18800	0.000391002638909708	0.0116419961552292	0.0105134254961899	CTNNB1/OGT/MACROH2A1/HCFC1/MCRS1/KDM1A/AUTS2/SMAD4/PHF20/KANSL3/BCOR	11
183	GO:0000077	DNA damage checkpoint signaling	22/1654	115/18800	0.000394225651699283	0.0116738186150733	0.0105421630989357	CHEK2/ETAA1/RAD1/PLK3/ATR/WAC/XPC/FZR1/THOC1/CDK5RAP3/ATRIP/RAD17/TIPIN/FBXO4/CLOCK/DONSON/FANCD2/ABRAXAS1/MRNIP/MDC1/BRCC3/HMGA2	22
184	GO:0031109	microtubule polymerization or depolymerization	23/1654	123/18800	0.000414032968473438	0.012127808952203	0.0109521437862476	ARHGEF7/SKA3/CDK5RAP2/NDEL1/CAMSAP1/CSNK1D/SKA2/CEP192/NEDD1/CAMSAP2/DYRK1A/HAUS2/TUBGCP4/GBA2/CKAP2/NUMA1/SPAST/CLASP1/ZNF207/SLAIN2/MET/NAV3/KATNB1	23
185	GO:0031570	DNA integrity checkpoint signaling	23/1654	123/18800	0.000414032968473438	0.012127808952203	0.0109521437862476	CHEK2/ETAA1/RAD1/DNA2/PLK3/ATR/WAC/XPC/FZR1/THOC1/CDK5RAP3/ATRIP/RAD17/TIPIN/FBXO4/CLOCK/DONSON/FANCD2/ABRAXAS1/MRNIP/MDC1/BRCC3/HMGA2	23
186	GO:0070828	heterochromatin organization	17/1654	79/18800	0.000429044843508523	0.0124999677794231	0.0112882256789537	MECOM/SCMH1/EZH1/TASOR/BAZ2A/KDM1A/EZH2/CBX3/AXIN1/FAM172A/SMCHD1/RIF1/KMT2D/RESF1/PPHLN1/UBR2/HMGA2	17
187	GO:0042158	lipoprotein biosynthetic process	20/1654	101/18800	0.000446901872571021	0.0129505949062158	0.0116951691842537	RB1CC1/PIGP/GBA/PIGA/PIGO/ZDHHC21/ZDHHC20/PIGG/ATG7/ATG5/RABL3/NMT2/ZDHHC2/WIPI2/PIGU/ZDHHC5/ATG13/ZDHHC16/ZDHHC17/WIPI1	20
188	GO:0043247	telomere maintenance in response to DNA damage	6/1654	13/18800	0.000458039461914468	0.0132027438516729	0.0119228749072809	DCLRE1B/TERF2/XRCC1/DCLRE1C/TFIP11/RIF1	6
189	GO:0042177	negative regulation of protein catabolic process	23/1654	124/18800	0.000466779866416842	0.0133834925720257	0.0120861019157443	PSEN1/SDCBP/BANP/ANXA2/MDM4/FYN/OGT/CAMLG/WAC/NRG1/HMGCR/CDK5RAP3/SMAD4/CSNK2A1/MYCBP2/DEDD/MARCHF7/UCHL5/TLK2/TAF1/USP25/USP14/RIC1	23
190	GO:0050779	RNA destabilization	19/1654	94/18800	0.000469783307668178	0.0133987144434414	0.012099848184761	TUT4/PUM1/CELF1/CNOT3/DIS3L2/EXOSC3/EXOSC8/METTL3/PAIP1/EXOSC9/CNOT8/CNOT2/TNRC6A/TENT4A/ROCK2/PNPT1/PAN3/LSM1/ZC3H18	19
191	GO:0042157	lipoprotein metabolic process	25/1654	140/18800	0.000491685958633313	0.0139499801561986	0.0125976744099547	RB1CC1/ABHD10/PIGP/LYPLAL1/GBA/PIGA/PIGO/ZDHHC21/ABHD12/LYPLA1/ZDHHC20/PIGG/ATG7/ATG5/ITGAV/RABL3/NMT2/ZDHHC2/WIPI2/PIGU/ZDHHC5/ATG13/ZDHHC16/ZDHHC17/WIPI1	25
192	GO:0000266	mitochondrial fission	11/1654	40/18800	0.000496891753928232	0.0139687960914808	0.0126146663356599	STAT2/OPA1/RALA/MTFR1/DNM1L/MARCHF5/MYO19/AURKA/DDHD1/MFF/DDHD2	11
193	GO:0051053	negative regulation of DNA metabolic process	26/1654	148/18800	0.000497504640276027	0.0139687960914808	0.0126146663356599	TERF2/ATR/TINF2/BCL6/XRCC1/TFIP11/DFFA/THOC1/MEN1/HNRNPA1/TTF1/SHLD2/TRIP12/PARPBP/HNRNPC/RAD17/TIPIN/SLFN11/XRN1/DONSON/SMCHD1/PDS5A/FANCB/RIF1/PINX1/HMGA2	26
194	GO:0006913	nucleocytoplasmic transport	45/1654	308/18800	0.000505554323014151	0.0140492250072497	0.012687298503065	PSEN1/AKAP8L/SDAD1/THOC2/NUP54/KPNA6/PKIA/RPAIN/TSC2/SRSF3/ECT2/ZC3H11A/CBLB/RBM4/SNUPN/SEC13/PCID2/POM121/THOC1/HNRNPA2B1/XPOT/SMG7/TCF7L2/HNRNPA1/TSC1/NUP214/SMG1/RANBP2/UPF3A/NUP50/AXIN1/NUP58/RAB23/NEDD4/DUSP16/XPO6/NUP62/FAM53B/DDX19B/IPO11/BARD1/XPO1/NPM1/MED1/NEMF	45
195	GO:0051169	nuclear transport	45/1654	308/18800	0.000505554323014151	0.0140492250072497	0.012687298503065	PSEN1/AKAP8L/SDAD1/THOC2/NUP54/KPNA6/PKIA/RPAIN/TSC2/SRSF3/ECT2/ZC3H11A/CBLB/RBM4/SNUPN/SEC13/PCID2/POM121/THOC1/HNRNPA2B1/XPOT/SMG7/TCF7L2/HNRNPA1/TSC1/NUP214/SMG1/RANBP2/UPF3A/NUP50/AXIN1/NUP58/RAB23/NEDD4/DUSP16/XPO6/NUP62/FAM53B/DDX19B/IPO11/BARD1/XPO1/NPM1/MED1/NEMF	45
196	GO:0046599	regulation of centriole replication	8/1654	23/18800	0.000518648403643956	0.0143395698946255	0.0129494974679954	STIL/CDK5RAP2/PPP1R35/TRIM37/CEP76/NUP62/PLK4/NPM1	8
197	GO:0031330	negative regulation of cellular catabolic process	40/1654	265/18800	0.000525730477983454	0.014461591168489	0.0130596900461933	PSEN1/LARP1/THRAP3/SDCBP/FMR1/ANXA2/OGT/TSC2/DHX34/CAMLG/WAC/TMEM39A/DFFA/HERC1/FUS/WDR6/CDK5RAP3/PAIP1/TSC1/YBX3/SMG1/SCFD1/MTMR2/HNRNPC/CSNK2A1/TENT4A/SECISBP2/EIF4G1/RUBCN/ATG7/ZCCHC17/MARCHF7/UCHL5/MET/TLK2/TAF1/USP25/USP14/RIC1/EIF4G2	40
198	GO:0017148	negative regulation of translation	38/1654	248/18800	0.000533240474702181	0.0145451361220019	0.0131351361838341	TIA1/LARP1/TUT4/DDX6/PUM1/FMR1/CELF1/CNOT3/IGF2BP3/FXR1/LSM14A/IGF2BP2/DIS3L2/EIF2AK3/EXOSC3/RBM4/EXOSC8/CAPRIN2/METTL3/PAIP1/EXOSC9/CNOT8/TSC1/UNK/CNOT2/TNRC6A/ENC1/TENT4A/XRN1/SRP9/ROCK2/PNPT1/CNOT10/PAN3/EIF4E2/LSM1/EIF3E/RACK1	38
199	GO:0031647	regulation of protein stability	44/1654	300/18800	0.000534135834707212	0.0145451361220019	0.0131351361838341	CHEK2/APTX/COG3/MDM4/USP8/CAMLG/TNIP2/VHL/CHFR/HCFC1/GLMP/USP33/NLK/STUB1/HSPA8/MCM8/USP4/TSC1/CTNND1/SEC16A/UBE2B/HPS4/NF2/AURKA/RASSF2/CREBBP/FBXO4/USP47/TBRG1/USP13/FBXW11/CREB1/LAMP1/PEX19/MARCHF7/ZNF207/FLOT1/RABL3/KRAS/TAF1/BTRC/PDCD10/PINX1/DERL1	44
200	GO:0045727	positive regulation of translation	25/1654	141/18800	0.000548690477449605	0.0148480587693995	0.0134086936255355	LARP1/FASTKD3/FMR1/DHX29/FXR1/RPS6KB1/JMJD4/CNBP/EIF2B5/METTL3/PAIP1/YBX3/EIF5A2/UPF3A/METTL5/TENT4A/EIF4G1/ZCCHC4/PLD1/EIF3E/GUF1/NPM1/EIF4G2/RPS9/EEF2	25
201	GO:0051100	negative regulation of binding	28/1654	165/18800	0.000550739954354916	0.0148480587693995	0.0134086936255355	PSEN1/IFI16/ZFP90/ITGB1BP1/ILRUN/MAPK8/DDX11/TFIP11/USP33/KDM1A/STUB1/NFATC4/BTAF1/GEMIN2/MITD1/DDIT3/DAB2/ADNP/AURKA/ARHGAP28/CARD16/ATP2A2/PEX19/TAF1/CSNK1E/RACK1/HMGA2/BAX	28
202	GO:0010506	regulation of autophagy	48/1654	336/18800	0.000560049009339307	0.0149905200941641	0.01353734480391	CLN3/LARP1/IFI16/NOD1/USP10/VPS26A/TSC2/DNM1L/PLK3/MAPK8/WAC/TMEM39A/KAT5/CTTN/SUPT5H/ABL2/USP33/HERC1/WDR6/ATP6V0B/GBA/TRIM22/EEF1A1/UBQLN1/TSC1/TECPR1/DDIT3/SMG1/SCFD1/PIP4K2A/RMC1/PRKAA1/RPTOR/NEDD4/USP13/EIF4G1/RUBCN/ATG7/ATG5/OPTN/MET/TLK2/MTDH/ATP6V1H/WDR41/WIPI1/SCOC/EIF4G2	48
203	GO:0032388	positive regulation of intracellular transport	32/1654	198/18800	0.000561556667118531	0.0149905200941641	0.01353734480391	PSEN1/TBC1D20/PCNT/UBE2D3/ANXA2/ITGB1BP1/FYN/ECT2/PLK3/MAPK8/HUWE1/AKT2/TCF7L2/DAB2/CEP290/PRKAA1/MTMR2/HPS4/RUFY3/NEDD4/C2CD5/SNAPIN/ZFAND1/RAB29/NUMA1/MFF/ZDHHC2/PDCD10/ATG13/PCM1/UBE2L3/EDEM1	32
204	GO:0000910	cytokinesis	29/1654	174/18800	0.000599892254939141	0.0159353731838981	0.0143906041961407	PKN2/CNTROB/KIF23/RAB11FIP3/USP8/BIRC6/ECT2/PKP4/PLK3/KIF13A/MITD1/CUL7/MYO19/AURKA/PRC1/CCP110/NUP62/KIF14/CKAP2/ROCK2/PRPF40A/CSPP1/SPAST/ANLN/KLHL13/PLK4/CHMP7/BIN3/MYH9	29
205	GO:0031297	replication fork processing	11/1654	41/18800	0.000625712221715873	0.0165401684364796	0.014936770828021	FAM111A/ETAA1/PRIMPOL/DNA2/ATR/DDX11/CENPX/THOC1/EXD2/TRAIP/BOD1L1	11
206	GO:0007265	Ras protein signal transduction	49/1654	347/18800	0.00064244075107866	0.016899934126676	0.0152616609696714	MAP4K4/SDCBP/RALGPS2/NRP1/OGT/RALA/ARHGEF1/DNM2/USP8/ERBIN/HEG1/MFN2/NKIRAS2/STK19/BCL6/NRG1/MAPKAP1/GARRE1/ABL2/STARD13/ARHGEF10/CBL/RASA3/ARFGAP1/NISCH/AUTS2/ARFGEF1/RHOJ/RAPGEF2/RAB30/NUP62/IQGAP3/RAF1/KIF14/RAB4A/PLD1/ROCK2/ARHGAP17/FLOT1/MET/RABL3/KRAS/RAB9A/DENND3/SCAI/DENND4C/MADD/MAPKAPK5/ITGB1	49
207	GO:0061157	mRNA destabilization	18/1654	90/18800	0.000747148085899676	0.0195593984419824	0.0176633178303971	TUT4/PUM1/CELF1/CNOT3/DIS3L2/EXOSC3/EXOSC8/METTL3/PAIP1/EXOSC9/CNOT8/CNOT2/TNRC6A/TENT4A/ROCK2/PNPT1/PAN3/LSM1	18
208	GO:0070507	regulation of microtubule cytoskeleton organization	26/1654	152/18800	0.000754502485987548	0.0196569662094544	0.0177514274157698	ARHGEF7/SKA3/BORA/CDK5RAP2/CAMSAP1/MARK2/BICD1/SKA2/CAMSAP2/PRKAA1/DYRK1A/CEP70/SENP6/NUP62/GBA2/CKAP2/NUMA1/SPAST/CLASP1/SLAIN2/MET/CHMP7/CYLD/NAV3/MPDZ/KATNB1	26
209	GO:0022604	regulation of cell morphogenesis	44/1654	305/18800	0.00075841197072377	0.0196642797576656	0.0177580319914118	FBLIM1/TPM1/PARP6/LRP8/ARHGEF7/ITGB1BP1/FYN/NRP1/SH3D19/WASF3/DNM2/MACF1/DLG4/ARAP1/SPAG9/CAMSAP1/MARK2/PLXNB1/PLXNA2/RHOBTB3/CAPRIN2/CFDP1/PLXND1/CUL7/DAB2/PTK2/RHOJ/RHOQ/DLG1/RHOBTB1/EPB41/PRPF40A/BRWD3/CUX1/AP1AR/WASHC2C/ITSN2/FMNL2/CPNE5/DNMBP/FGD4/RND3/CAPZB/MYH9	44
210	GO:0090503	RNA phosphodiester bond hydrolysis, exonucleolytic	11/1654	42/18800	0.000781165408388908	0.0201577873717119	0.018203699165915	TOE1/DIS3L2/EXOSC3/EXOSC8/EXOSC9/CNOT8/EXD2/CNOT2/XRN1/PNPT1/PAN3	11
211	GO:0009048	dosage compensation by inactivation of X chromosome	7/1654	19/18800	0.000785811284294275	0.020181570377207	0.0182251766559445	PCGF3/LRIF1/METTL3/SMCHD1/RLIM/SUZ12/PCGF5	7
212	GO:0022411	cellular component disassembly	61/1654	460/18800	0.000798803760705667	0.0204184791474718	0.0184391195805395	CLN3/DNAJC17/AKAP8L/MAP4K4/TSC2/DNM1L/GAK/RB1CC1/ATG4B/ACIN1/MFN2/PLK3/JMJD4/SPTAN1/TMEM39A/NDEL1/HUWE1/CAMSAP1/CTTN/MARK2/TFIP11/DFFA/MICAL1/GBA/CDK5RAP3/UBA5/HSPA8/DICER1/KLC1/UBQLN1/SMARCC2/TECPR1/ARID2/CAMSAP2/EIF5A2/VMP1/CRACD/RUBCN/ATP2A2/ATG7/ATG5/SNAPIN/ZFAND1/CKAP2/MRRF/OPTN/SPAST/CLASP1/DYRK3/FLOT1/SNX14/WIPI2/TSG101/ATG13/CHMP7/WASHC2C/NAV3/WIPI1/KATNB1/CAPZB/BAX	61
213	GO:0090140	regulation of mitochondrial fission	9/1654	30/18800	0.000803181032092663	0.0204339812812683	0.0184531189434089	STAT2/RALA/DNM1L/MARCHF5/MYO19/AURKA/DDHD1/MFF/DDHD2	9
214	GO:1903008	organelle disassembly	22/1654	121/18800	0.000811769113947999	0.0204703865684165	0.0184859951159309	TSC2/DNM1L/RB1CC1/ATG4B/MFN2/PLK3/HUWE1/CTTN/MARK2/GBA/UBA5/KLC1/ATG7/ATG5/ZFAND1/MRRF/OPTN/SPAST/DYRK3/WIPI2/ATG13/WIPI1	22
215	GO:0016050	vesicle organization	44/1654	306/18800	0.000812167025689158	0.0204703865684165	0.0184859951159309	HGS/CLN3/TBC1D20/HPS1/SDCBP/ANXA2/SEC24B/TMCC1/USP8/DLG4/TBPL1/STX16/BLOC1S6/CSNK1D/KIF13A/VPS36/SEC13/CAV2/STX1A/AKT2/SNX19/SEC16A/PIP4K2A/HPS4/GOSR1/PPP6C/C2CD5/ZFYVE16/CREB1/SNAPIN/SEC31A/PEF1/RAB29/ZEB2/VAMP7/ZDHHC2/STX3/TSG101/CHMP7/ARFGAP2/PICALM/STAM/SNAP23/KNL1	44
216	GO:0090307	mitotic spindle assembly	15/1654	69/18800	0.00081830325471256	0.0205295617467008	0.0185394338750424	CHEK2/KIF23/PIBF1/LSM14A/SMC1A/ARHGEF10/CEP192/PRC1/STAG1/ABRAXAS1/CLASP1/ZNF207/ABRAXAS2/STAG2/CHMP7	15
217	GO:0006310	DNA recombination	46/1654	324/18800	0.000824219583599706	0.0205827001084185	0.0185874210242786	PSMC3IP/RECQL/NABP1/SWI5/RBBP8/RPAIN/EXO1/TERF2/CENPX/BCL6/XRCC1/DCLRE1C/EXOSC3/KAT5/NSD2/INO80/MCRS1/FUS/THOC1/KDM1A/MCM8/ARID2/SHLD2/EXD2/ATAD5/PARPBP/SPIDR/UBE2B/TOP3A/SMCHD1/FANCD2/YEATS4/FANCB/UCHL5/RIF1/ING3/MRNIP/NSMCE2/MORF4L2/NONO/POLB/INIP/SUPV3L1/RAD51AP1/REV3L/UBR2	46
218	GO:0035601	protein deacylation	23/1654	129/18800	0.000828112391526489	0.0205850506866149	0.0185895437383228	AKAP8L/HDAC7/MTA1/ABHD10/ZZZ3/LYPLAL1/MAPK8/RCOR3/BCL6/GATAD2A/BAZ2A/MSL3/ABHD12/PRKAA1/LYPLA1/DYRK1A/SAP30BP/MBIP/NEK3/MIER1/MORF4L2/TBL1XR1/REST	23
219	GO:0034470	ncRNA processing	57/1654	424/18800	0.000840106773122878	0.0207878475048077	0.0187726815104459	TRMT6/OSGEP/TUT4/PUM1/TOE1/ADAT1/SRRT/METTL15/TRMU/METTL6/INTS14/DROSHA/MTERF4/EXOSC3/NOL8/METTL1/MRM3/EXOSC8/ADAT2/WDR6/THUMPD1/ZCCHC8/HNRNPA2B1/METTL3/DICER1/EXOSC9/TYW5/DUS1L/SARS1/TRMT13/METTL5/ELP3/ZC3H7A/PRORP/ZBTB8OS/DPH3/TRIT1/ZCCHC4/TYW3/RPP14/TARBP1/C1D/CDKAL1/INTS9/INTS8/NVL/ALKBH8/NCOR2/MPHOSPH6/NOL10/NOP58/DUS4L/RPL7L1/TRUB1/DDX52/ADAR/RPL10A	57
220	GO:0042147	retrograde transport, endosome to Golgi	18/1654	91/18800	0.000856162474304391	0.0210888384011613	0.0190444944643115	EVI5/PREPL/VPS26A/SPAG9/STX16/RHOBTB3/VPS54/TRAPPC10/SLC66A2/VPS53/GOSR1/TMEM87A/ARFIP1/RAB29/RAB9A/WASHC2C/TBC1D5/RIC1	18
221	GO:0031848	protection from non-homologous end joining at telomere	5/1654	10/18800	0.000905301786478418	0.0220975797102128	0.0199554487762899	DCLRE1B/TERF2/XRCC1/DCLRE1C/TFIP11	5
222	GO:0042276	error-prone translesion synthesis	5/1654	10/18800	0.000905301786478418	0.0220975797102128	0.0199554487762899	PRIMPOL/REV1/POLE2/POLK/REV3L	5
223	GO:0000724	double-strand break repair via homologous recombination	27/1654	162/18800	0.000909348639117448	0.0220975797102128	0.0199554487762899	RECQL/NABP1/SWI5/RBBP8/XRCC1/KAT5/INO80/FUS/KDM1A/MCM8/ARID2/SHLD2/EXD2/PARPBP/SPIDR/TOP3A/SMCHD1/YEATS4/FANCB/RIF1/ING3/MRNIP/NSMCE2/MORF4L2/INIP/RAD51AP1/REV3L	27
224	GO:1905515	non-motile cilium assembly	14/1654	63/18800	0.000960365675622485	0.023233132125885	0.020980921174666	PIBF1/DNM2/CC2D2A/CSNK1D/IFT172/CEP290/ARL13B/IFT88/IFT122/C2CD3/IFT80/PCM1/IFT140/CEP350	14
225	GO:0044786	cell cycle DNA replication	11/1654	43/18800	0.000967326669877638	0.0232975254402974	0.0210390722257831	DNA2/GINS3/TERF2/BCL6/INO80/DBF4/ATAD5/GINS1/TIPIN/DONSON/DBF4B	11
226	GO:0033119	negative regulation of RNA splicing	8/1654	25/18800	0.000975711751879635	0.0233954955019281	0.0211275451070723	SRSF7/SRSF6/HNRNPA2B1/SFSWAP/SRSF9/DYRK1A/SRSF10/RBMX	8
227	GO:0016032	viral process	56/1654	418/18800	0.00100740734354632	0.0240103541087463	0.0216827995554747	PVR/CD46/TBC1D20/LARP1/IFI16/PKN2/BANF1/DDX6/FAM111A/FMR1/TNIP1/LGALS1/ST3GAL3/NRP1/KPNA6/RCC1/CHD1/UBP1/TMEM39A/HCFC1/CCNT1/BICD1/SIVA1/TASOR/ST6GALNAC3/CAV2/CD55/TRIM22/HSPA8/CCNT2/USF1/CTDP1/ADARB1/NEDD4/TRIM59/ATG7/ATG5/ZNF639/SRPK2/LAMP1/ITGAV/ROCK2/RAB29/NMT2/WWP1/NFIA/TSG101/CHMP7/RESF1/CCNK/REST/STAT1/ST3GAL1/ADAR/ITGB1/HMGA2	56
228	GO:0032984	protein-containing complex disassembly	36/1654	239/18800	0.00101021604295888	0.0240103541087463	0.0216827995554747	CLN3/DNAJC17/GAK/JMJD4/SPTAN1/TMEM39A/CAMSAP1/TFIP11/MICAL1/GBA/HSPA8/KLC1/UBQLN1/SMARCC2/TECPR1/ARID2/CAMSAP2/EIF5A2/VMP1/CRACD/RUBCN/ATP2A2/ATG5/SNAPIN/ZFAND1/CKAP2/SPAST/CLASP1/DYRK3/SNX14/TSG101/CHMP7/WASHC2C/NAV3/KATNB1/CAPZB	36
229	GO:0000018	regulation of DNA recombination	23/1654	131/18800	0.00102944653683063	0.0242765936455888	0.0219232299333422	RBBP8/TERF2/BCL6/EXOSC3/KAT5/NSD2/FUS/THOC1/KDM1A/ARID2/SHLD2/ATAD5/PARPBP/SPIDR/UBE2B/SMCHD1/YEATS4/FANCB/RIF1/ING3/MRNIP/MORF4L2/RAD51AP1	23
230	GO:1905168	positive regulation of double-strand break repair via homologous recombination	10/1654	37/18800	0.00103037765980539	0.0242765936455888	0.0219232299333422	RBBP8/KAT5/FUS/ARID2/YEATS4/FANCB/ING3/MRNIP/MORF4L2/RAD51AP1	10
231	GO:0006405	RNA export from nucleus	17/1654	85/18800	0.00103559788310996	0.0242939607297526	0.0219389134590029	AKAP8L/THOC2/SRSF3/ZC3H11A/PCID2/POM121/THOC1/HNRNPA2B1/XPOT/SMG7/HNRNPA1/TSC1/NUP214/SMG1/NUP62/DDX19B/NPM1	17
232	GO:0016197	endosomal transport	35/1654	231/18800	0.0010599456737163	0.0247579551977095	0.0223579284805221	HGS/EVI5/PREPL/VPS26A/TMCC1/RAB11FIP3/SPAG9/STX16/BLOC1S6/DENND10/VPS36/TINAGL1/ITSN1/RHOBTB3/REPS1/VPS54/TRAPPC10/SLC66A2/VPS53/GOSR1/NDRG4/TMEM87A/TOM1/ZFYVE16/ARFIP1/RAB29/RAB9A/ZDHHC2/CHMP7/PICALM/STAM/WASHC2C/ITSN2/TBC1D5/RIC1	35
233	GO:0031062	positive regulation of histone methylation	12/1654	50/18800	0.00106535943427865	0.0247776084736309	0.0223756765753849	PAXBP1/CTNNB1/OGT/MTF2/HCFC1/MCRS1/NSD3/AUTS2/SMAD4/PHF20/KANSL3/RIF1	12
234	GO:0000725	recombinational repair	27/1654	164/18800	0.00109948518740487	0.025381777768675	0.0229212779298123	RECQL/NABP1/SWI5/RBBP8/XRCC1/KAT5/INO80/FUS/KDM1A/MCM8/ARID2/SHLD2/EXD2/PARPBP/SPIDR/TOP3A/SMCHD1/YEATS4/FANCB/RIF1/ING3/MRNIP/NSMCE2/MORF4L2/INIP/RAD51AP1/REV3L	27
235	GO:0044089	positive regulation of cellular component biogenesis	64/1654	494/18800	0.00110070451663381	0.025381777768675	0.0229212779298123	HGS/TPM1/MAP4K4/NR1H2/SDCBP/FMR1/ITGB1BP1/NRP1/RALA/DNM2/ARHGEF15/STIL/ATR/ARAP1/CDK5RAP2/PPP1R35/NDEL1/NRG1/CTTN/TASOR/ARHGEF10/STUB1/KCTD17/PSMC5/AUTS2/TSC1/PIP4K2A/SPIDR/CNOT2/PXN/NF2/BID/ADNP/PIEZO1/CCP110/RHOQ/CRACD/DLG1/CRBN/EIF4G1/NUP62/MAPK9/ROCK2/PAN3/NUMA1/CLASP1/SLAIN2/FCHSD2/FLOT1/ANLN/MET/ASAP1/PLK4/TSG101/STAM/SLF2/WASHC2C/RESF1/NAV3/PPHLN1/WIPI1/CAND1/RACK1/BAX	64
236	GO:1902750	negative regulation of cell cycle G2/M phase transition	14/1654	64/18800	0.00113137649110949	0.0258551353491899	0.0233487484073356	NABP1/MACROH2A1/CHFR/FZR1/CDK5RAP3/RAD17/USP47/DONSON/ABRAXAS1/MRNIP/INIP/PINX1/BRCC3/HMGA2	14
237	GO:0010639	negative regulation of organelle organization	49/1654	356/18800	0.00113231401223173	0.0258551353491899	0.0233487484073356	ODF2L/ACAA2/SHANK3/ZWILCH/OPA1/ARHGEF7/SSH1/RAD1/DNM2/TSC2/CDK10/TERF2/TINF2/ARAP1/XRCC1/CDK5RAP2/SPTAN1/TMEM39A/HUWE1/TJP1/CAMSAP1/PCID2/HNRNPA1/ZWINT/CAMSAP2/SPDL1/SCFD1/ARFGEF1/HNRNPC/DYRK1A/ARHGAP28/TRIM37/NUBP1/SMAD4/CCP110/CRACD/XRN1/CKAP2/CLASP1/ZNF207/MET/MPHOSPH9/KNTC1/PINX1/WASHC2C/NAV3/NPM1/KATNB1/CAPZB	49
238	GO:0018209	peptidyl-serine modification	47/1654	338/18800	0.0011389805746449	0.0258551353491899	0.0233487484073356	CHEK2/PKN2/WNK1/CLK1/PAQR3/MAPK8/RPS6KB1/ATR/EIF2AK3/GADD45A/PRKX/MAPKAP1/CSNK1D/MARK2/NLK/AKT2/CAPRIN2/HIPK3/GGNBP2/MARK3/SMG1/PRKAA1/MKNK2/DYRK1A/AURKA/RASSF2/AXIN1/CSNK2A1/RPTOR/CSNK1G1/EIF4G1/MAPK9/RAF1/SRPK2/ROCK2/DYRK3/TLK2/TAF1/PDK3/C8orf44-SGK3/PDCD10/MAPKAPK5/CSNK1E/STK38/RACK1/HMGA2/BAX	47
239	GO:0000723	telomere maintenance	23/1654	132/18800	0.00114504713617633	0.0258551353491899	0.0233487484073356	CTNNB1/DNA2/DCLRE1B/EXO1/TERF2/ATR/TINF2/XRCC1/DCLRE1C/TFIP11/HMBOX1/HNRNPA2B1/HNRNPA1/SMG1/HNRNPC/FBXO4/XRN1/YLPM1/LTO1/RIF1/NSMCE2/PINX1/MAPKAPK5	23
240	GO:0071025	RNA surveillance	6/1654	15/18800	0.00114508811290009	0.0258551353491899	0.0233487484073356	EXOSC3/EXOSC8/PCID2/EXOSC9/XRN1/SUPV3L1	6
241	GO:0034249	negative regulation of cellular amide metabolic process	40/1654	276/18800	0.00117552170546647	0.0264321664810075	0.0238698423617105	TIA1/LARP1/TUT4/DDX6/PUM1/FMR1/CELF1/CNOT3/IGF2BP3/FXR1/LSM14A/IGF2BP2/DIS3L2/EIF2AK3/EXOSC3/RBM4/EXOSC8/ORMDL1/CAPRIN2/METTL3/PAIP1/EXOSC9/CNOT8/TSC1/UNK/PRKAA1/CNOT2/TNRC6A/ENC1/TENT4A/XRN1/SRP9/ROCK2/PNPT1/CNOT10/PAN3/EIF4E2/LSM1/EIF3E/RACK1	40
242	GO:0033157	regulation of intracellular protein transport	34/1654	224/18800	0.00120109619878113	0.0268956210793179	0.0242883698483404	PSEN1/OS9/PCNT/UBE2D3/ITGB1BP1/NUP54/FYN/UBAC2/PKIA/ECT2/PLK3/MAPK8/NDEL1/HUWE1/AKT2/TCF7L2/CEP290/PRKAA1/HPS4/NUP58/RUFY3/RAB23/C2CD5/ZFAND1/RAB29/BARD1/MFF/ZDHHC2/PDCD10/ATG13/XPO1/PCM1/UBE2L3/EDEM1	34
243	GO:0036503	ERAD pathway	20/1654	109/18800	0.00122150501489832	0.0272400645091934	0.024599423063731	OS9/NGLY1/DNAJC10/UBAC2/RNF185/MARCHF6/STUB1/UBQLN1/UGGT2/JKAMP/USP13/TMUB2/EDEM3/UFD1/RNF121/UBXN8/USP25/USP14/DERL1/EDEM1	20
244	GO:0010970	transport along microtubule	26/1654	157/18800	0.00123269626698976	0.0273769716017111	0.0247230584350103	CLN3/OPA1/TTC21B/WDR19/SPG7/TERF2/NDEL1/RPGR/BLOC1S6/BICD1/KIF13A/IFT172/HSPA8/KLC1/IFT88/IFT122/FBXW11/SNAPIN/LAMP1/DYNC2I1/KIF3A/SPAST/TRAK2/AGTPBP1/PCM1/IFT140	26
245	GO:0061014	positive regulation of mRNA catabolic process	18/1654	94/18800	0.00126835863145388	0.0280124410672262	0.0252969257333426	TUT4/PUM1/CELF1/CNOT3/DIS3L2/EXOSC3/EXOSC8/METTL3/PAIP1/EXOSC9/CNOT8/CNOT2/TNRC6A/TENT4A/ROCK2/PNPT1/PAN3/LSM1	18
246	GO:0098732	macromolecule deacylation	23/1654	133/18800	0.00127164799825385	0.0280124410672262	0.0252969257333426	AKAP8L/HDAC7/MTA1/ABHD10/ZZZ3/LYPLAL1/MAPK8/RCOR3/BCL6/GATAD2A/BAZ2A/MSL3/ABHD12/PRKAA1/LYPLA1/DYRK1A/SAP30BP/MBIP/NEK3/MIER1/MORF4L2/TBL1XR1/REST	23
247	GO:0033522	histone H2A ubiquitination	8/1654	26/18800	0.00130174067683849	0.0285592418129059	0.0257907198236613	PCGF3/TRIP12/UBE2B/TRIM37/BCOR/UBE2A/PCGF5/UBR2	8
248	GO:0071709	membrane assembly	13/1654	58/18800	0.00132553007611835	0.0288837872689934	0.0260838039672401	BANF1/ANXA2/RCC1/GAK/REEP4/CAV2/ANKLE2/NSFL1C/SPAST/RFTN1/FLOT1/CHMP7/PICALM	13
249	GO:1902017	regulation of cilium assembly	14/1654	65/18800	0.00132719376821911	0.0288837872689934	0.0260838039672401	ODF2L/CNTROB/DNM2/CDK10/CDKL1/PPP1R35/KCTD17/IFT88/CCP110/ATG5/SDCCAG8/MPHOSPH9/CYLD/IFT140	14
250	GO:0045930	negative regulation of mitotic cell cycle	35/1654	234/18800	0.00133366250767053	0.0289084685162664	0.0261060926238328	CHEK2/ZWILCH/NABP1/CTNNB1/PRMT2/PLK3/WAC/BCL6/CDK5RAP2/CHFR/XPC/PCID2/FZR1/EZH2/CDK5RAP3/RBL2/ZWINT/SPDL1/RAD17/RBL1/TIPIN/SLFN11/USP47/DLG1/DONSON/FANCD2/ABRAXAS1/ZNF207/MRNIP/MDC1/KNTC1/INIP/PINX1/BRCC3/HMGA2	35
251	GO:1901991	negative regulation of mitotic cell cycle phase transition	29/1654	183/18800	0.00136087281501325	0.0293807561137722	0.0265325968420911	CHEK2/ZWILCH/NABP1/PRMT2/PLK3/WAC/CDK5RAP2/CHFR/PCID2/FZR1/EZH2/CDK5RAP3/RBL2/ZWINT/SPDL1/RAD17/RBL1/SLFN11/USP47/DLG1/DONSON/ABRAXAS1/ZNF207/MRNIP/KNTC1/INIP/PINX1/BRCC3/HMGA2	29
252	GO:0045786	negative regulation of cell cycle	52/1654	387/18800	0.00140045351173179	0.0301153078574388	0.0271959414203889	CHEK2/ZWILCH/NABP1/ETAA1/CTNNB1/RAD1/DNA2/MACROH2A1/METTL13/PRMT2/TERF2/PLK3/ATR/WAC/BCL6/CDK5RAP2/CHFR/XPC/PCID2/FZR1/THOC1/EZH2/CDK5RAP3/MEN1/RBL2/ATRIP/ZWINT/SPDL1/RAD17/RBL1/TRIM37/NUBP1/TIPIN/SLFN11/CCP110/FBXO4/USP47/CLOCK/DLG1/DONSON/FANCD2/ABRAXAS1/ZNF207/MRNIP/MDC1/APBB2/KNTC1/INIP/PINX1/BRCC3/NPM1/HMGA2	52
253	GO:0046700	heterocycle catabolic process	58/1654	443/18800	0.00143571200971758	0.0307514758128836	0.027770439497304	NT5C/LARP1/THRAP3/TUT4/PUM1/FASTKD3/FMR1/SIDT2/CELF1/CNOT3/PDE8A/DNA2/FXR1/ADA/ITPA/DHX34/ZC3H14/NT5C2/MAGOHB/DIS3L2/DROSHA/EXOSC3/TBRG4/RNH1/PABPC4/EXOSC8/PCID2/DFFA/AFMID/FUS/ZCCHC8/METTL3/DICER1/PAIP1/EXOSC9/CNOT8/SMG7/YBX3/SMG1/UPF3A/CNOT2/HNRNPC/TNRC6A/TENT4A/XRN1/SECISBP2/ZCCHC17/MAGOH/ROCK2/PNPT1/CNOT10/PAN3/LSM1/EIF3E/ZC3H18/SUPV3L1/NPM1/BAX	58
254	GO:0034250	positive regulation of cellular amide metabolic process	27/1654	167/18800	0.00144904486718286	0.0309148588002516	0.0279179842003029	LARP1/FASTKD3/FMR1/DHX29/FXR1/RPS6KB1/JMJD4/CNBP/EIF2B5/METTL3/PAIP1/YBX3/EIF5A2/UPF3A/METTL5/TENT4A/EIF4G1/ZCCHC4/PLD1/ROCK2/EIF3E/PICALM/GUF1/NPM1/EIF4G2/RPS9/EEF2	27
255	GO:0046605	regulation of centrosome cycle	12/1654	52/18800	0.0015368912362968	0.0324303143179435	0.0292865320391448	STIL/CDK5RAP2/PPP1R35/AURKA/TRIM37/CEP76/NUBP1/NUP62/ROCK2/PLK4/XPO1/NPM1	12
256	GO:0090329	regulation of DNA-templated DNA replication	12/1654	52/18800	0.0015368912362968	0.0324303143179435	0.0292865320391448	GINS3/BCL6/INO80/SSBP1/DBF4/GINS1/POLG2/TIPIN/SLFN11/DONSON/DBF4B/KAT7	12
257	GO:1905037	autophagosome organization	20/1654	111/18800	0.00153803114591465	0.0324303143179435	0.0292865320391448	CLN3/PSEN1/RB1CC1/ATG4B/MFN2/TMEM39A/GBA/UBQLN1/SCFD1/PIP4K2A/NSFL1C/VMP1/IFT88/RAB23/ATP2A2/ATG7/ATG5/WIPI2/ATG13/WIPI1	20
258	GO:0090141	positive regulation of mitochondrial fission	7/1654	21/18800	0.00155040577464926	0.0325645305923424	0.0294077374391857	RALA/DNM1L/MARCHF5/AURKA/DDHD1/MFF/DDHD2	7
259	GO:0006354	DNA-templated transcription, elongation	16/1654	81/18800	0.0016474848851697	0.0344699636785121	0.0311284585700222	ERCC3/CTNNB1/SETD5/VHL/CCNT1/SUPT5H/PCID2/THOC1/EZH2/CCNT2/ELP2/CTDP1/AXIN1/EAF1/KAT7/CCNK	16
260	GO:0043981	histone H4-K5 acetylation	6/1654	16/18800	0.00169660757532314	0.035075093718202	0.0316749275348765	OGT/HCFC1/MCRS1/PHF20/KANSL3/KAT7	6
261	GO:0043982	histone H4-K8 acetylation	6/1654	16/18800	0.00169660757532314	0.035075093718202	0.0316749275348765	OGT/HCFC1/MCRS1/PHF20/KANSL3/KAT7	6
262	GO:0044804	autophagy of nucleus	6/1654	16/18800	0.00169660757532314	0.035075093718202	0.0316749275348765	RB1CC1/ATG7/ATG5/WIPI2/ATG13/WIPI1	6
263	GO:0006515	protein quality control for misfolded or incompletely synthesized proteins	8/1654	27/18800	0.00170877002059519	0.035075093718202	0.0316749275348765	NGLY1/RNF185/STUB1/UGGT2/UFD1/UBE2W/YME1L1/DERL1	8
264	GO:0051571	positive regulation of histone H3-K4 methylation	8/1654	27/18800	0.00170877002059519	0.035075093718202	0.0316749275348765	CTNNB1/OGT/HCFC1/MCRS1/AUTS2/SMAD4/PHF20/KANSL3	8
265	GO:2001252	positive regulation of chromosome organization	17/1654	89/18800	0.00175777132702377	0.0359447653627993	0.0324602935425363	CTNNB1/MACROH2A1/TERF2/ATR/DDX11/TASOR/HMBOX1/HNRNPA2B1/SSBP1/HNRNPA1/FBXO4/NUMA1/NSMCE2/SLF2/RESF1/MAPKAPK5/PPHLN1	17
266	GO:0043087	regulation of GTPase activity	49/1654	364/18800	0.00181888323341434	0.0370546174506478	0.0334625569930481	TBC1D20/TBC1D8/MAP4K4/ARHGEF7/RALGPS2/ITGB1BP1/EVI5/WNK1/SYDE1/TSC2/ARAP3/ECT2/ARHGEF15/PKP4/RABGAP1L/BCL6/ARAP1/CBLB/NDEL1/PLXNB1/PLXNA2/ARHGEF10/CAV2/RASA3/EZH2/AKT2/PLXND1/TSC1/RALGAPB/TBC1D16/ARFGEF1/PTK2/TBC1D15/TBC1D2B/RAPGEF2/IQGAP3/MET/SBF2/OCRL/ASAP1/GAPVD1/PICALM/ARHGAP12/TBC1D5/WDR41/RIC1/FGD4/RACK1/ITGB1	49
267	GO:0010389	regulation of G2/M transition of mitotic cell cycle	18/1654	97/18800	0.00183799917354892	0.0373038109418038	0.0336875937623849	NABP1/PKIA/CHFR/FZR1/CDK5RAP3/CDC25C/RAD17/AURKA/USP47/DONSON/ABRAXAS1/KIF14/DBF4B/MRNIP/INIP/PINX1/BRCC3/HMGA2	18
268	GO:0044270	cellular nitrogen compound catabolic process	58/1654	449/18800	0.0019619671398268	0.0396712683982144	0.0358255507975445	NT5C/LARP1/THRAP3/TUT4/PUM1/FASTKD3/FMR1/SIDT2/CELF1/CNOT3/PDE8A/DNA2/FXR1/ADA/ITPA/DHX34/ZC3H14/NT5C2/MAGOHB/DIS3L2/DROSHA/EXOSC3/TBRG4/RNH1/PABPC4/EXOSC8/PCID2/DFFA/AFMID/FUS/ZCCHC8/METTL3/DICER1/PAIP1/EXOSC9/CNOT8/SMG7/YBX3/SMG1/UPF3A/CNOT2/HNRNPC/TNRC6A/TENT4A/XRN1/SECISBP2/ZCCHC17/MAGOH/ROCK2/PNPT1/CNOT10/PAN3/LSM1/EIF3E/ZC3H18/SUPV3L1/NPM1/BAX	58
269	GO:0006997	nucleus organization	23/1654	138/18800	0.00210056526501568	0.0420517398628492	0.0379752602679434	BANF1/AKAP8L/NUP54/FAM118B/RCC1/TBPL1/DDX11/NDEL1/REEP4/BAZ2A/ANKLE2/NEMP1/SUN2/NSFL1C/USPL1/PARP11/SELENOF/SRPK2/NUMA1/SPAST/DYRK3/CHMP7/SF1	23
270	GO:0001919	regulation of receptor recycling	7/1654	22/18800	0.00210297499590923	0.0420517398628492	0.0379752602679434	PSEN1/ANXA2/TBC1D16/KIF16B/RAB29/OPTN/AP1AR	7
271	GO:0071218	cellular response to misfolded protein	7/1654	22/18800	0.00210297499590923	0.0420517398628492	0.0379752602679434	NGLY1/RNF185/STUB1/UGGT2/UFD1/UBE2W/DERL1	7
272	GO:0010824	regulation of centrosome duplication	11/1654	47/18800	0.00211394867542942	0.0421157642358531	0.0380330781426911	STIL/CDK5RAP2/PPP1R35/TRIM37/CEP76/NUBP1/NUP62/ROCK2/PLK4/XPO1/NPM1	11
273	GO:0006301	postreplication repair	9/1654	34/18800	0.00213609404454397	0.0422885280725525	0.0381890943190716	PRIMPOL/USP10/REV1/UBE2B/POLE2/POLK/UBE2A/RAD18/REV3L	9
274	GO:0030705	cytoskeleton-dependent intracellular transport	30/1654	197/18800	0.00214467982052395	0.0422885280725525	0.0381890943190716	CLN3/MYO1B/OPA1/TTC21B/WDR19/SPG7/TERF2/NDEL1/RPGR/BLOC1S6/BICD1/KIF13A/IFT172/HSPA8/KLC1/MYO19/SUN2/IFT88/IFT122/FBXW11/SNAPIN/LAMP1/DYNC2I1/KIF3A/SPAST/TRAK2/AGTPBP1/CCDC186/PCM1/IFT140	30
275	GO:0050000	chromosome localization	16/1654	83/18800	0.0021460315962266	0.0422885280725525	0.0381890943190716	PIBF1/CENPE/NUF2/NDEL1/IFFO1/SPDL1/UBE2B/NUP62/KIF14/NUMA1/CENPQ/MIS12/PINX1/TTL/CHMP7/KATNB1	16
276	GO:0051983	regulation of chromosome segregation	17/1654	91/18800	0.00225431533669495	0.0442613580056158	0.0399706788722153	ZWILCH/PUM1/CENPE/MKI67/CDK5RAP2/CHFR/PCID2/CDC16/ZWINT/SPDL1/CSNK2A1/NUMA1/ZNF207/NSMCE2/KNTC1/RAD18/ANAPC1	17
277	GO:0048813	dendrite morphogenesis	23/1654	139/18800	0.00231235773376479	0.0450743401412639	0.0407048508302631	UBE3A/PARP6/PQBP1/SHANK3/MINK1/LRP8/FYN/NRP1/MEF2A/GORASP1/DLG4/BTBD3/BLOC1S6/ABI1/CAPRIN2/NFATC4/CUL7/RAPGEF2/NEDD4/CUX1/TNIK/PICALM/ITGB1	23
278	GO:0098876	vesicle-mediated transport to the plasma membrane	23/1654	139/18800	0.00231235773376479	0.0450743401412639	0.0407048508302631	CLN3/GOLGA4/PREPL/VPS26A/DNM2/RAB11FIP3/MACF1/KIF13A/GGA2/ATP2C1/SEC16A/GOPC/LYPLA1/RABEP1/VPS53/NDRG4/OPTN/ACSL3/EXOC6B/ZDHHC2/STX3/WASHC2C/RACK1	23
279	GO:0090316	positive regulation of intracellular protein transport	25/1654	156/18800	0.00240712916888595	0.0467535231763188	0.0422212545034928	PSEN1/PCNT/UBE2D3/ITGB1BP1/FYN/ECT2/PLK3/MAPK8/HUWE1/AKT2/TCF7L2/CEP290/PRKAA1/HPS4/RUFY3/C2CD5/ZFAND1/RAB29/MFF/ZDHHC2/PDCD10/ATG13/PCM1/UBE2L3/EDEM1	25
280	GO:0031573	mitotic intra-S DNA damage checkpoint signaling	6/1654	17/18800	0.00242843640512655	0.0469989174263599	0.0424428603286967	CHEK2/XPC/RAD17/TIPIN/FANCD2/MDC1	6
281	GO:0071712	ER-associated misfolded protein catabolic process	5/1654	12/18800	0.00244925399814019	0.0472331224765896	0.0426543616308437	NGLY1/RNF185/UGGT2/UFD1/DERL1	5
282	GO:0010972	negative regulation of G2/M transition of mitotic cell cycle	13/1654	62/18800	0.00251005452668118	0.0480635529331636	0.0434042904762536	NABP1/CHFR/FZR1/CDK5RAP3/RAD17/USP47/DONSON/ABRAXAS1/MRNIP/INIP/PINX1/BRCC3/HMGA2	13
283	GO:0044091	membrane biogenesis	13/1654	62/18800	0.00251005452668118	0.0480635529331636	0.0434042904762536	BANF1/ANXA2/RCC1/GAK/REEP4/CAV2/ANKLE2/NSFL1C/SPAST/RFTN1/FLOT1/CHMP7/PICALM	13
284	GO:0044818	mitotic G2/M transition checkpoint	11/1654	48/18800	0.002528169602857	0.0482399685840917	0.0435636044613868	NABP1/CHFR/FZR1/CDK5RAP3/RAD17/DONSON/ABRAXAS1/MRNIP/INIP/BRCC3/HMGA2	11
285	GO:0000086	G2/M transition of mitotic cell cycle	23/1654	140/18800	0.0025419827427528	0.0482476903400871	0.0435705776733064	CHEK2/NABP1/MELK/PKIA/DNM2/PLK3/CHFR/FZR1/CDK5RAP3/CDC25C/RAD17/AURKA/ARPP19/USP47/DONSON/ABRAXAS1/KIF14/DBF4B/MRNIP/INIP/PINX1/BRCC3/HMGA2	23
286	GO:0006414	translational elongation	12/1654	55/18800	0.00255528457789352	0.0482476903400871	0.0435705776733064	ZNF598/DPH1/EEF1A1/EIF5A2/SECISBP2/DPH3/SRP9/SECISBP2L/RACK1/NEMF/EEF1B2/EEF2	12
287	GO:0097352	autophagosome maturation	12/1654	55/18800	0.00255528457789352	0.0482476903400871	0.0435705776733064	CLN3/TMEM39A/UBQLN1/TECPR1/VMP1/RUBCN/ATP2A2/ATG5/SNAPIN/SNX14/TSG101/CHMP7	12
288	GO:1903363	negative regulation of cellular protein catabolic process	15/1654	77/18800	0.00261752289313538	0.0492512380482661	0.0444768418500965	PSEN1/SDCBP/ANXA2/OGT/CAMLG/WAC/CDK5RAP3/CSNK2A1/MARCHF7/UCHL5/TLK2/TAF1/USP25/USP14/RIC1	15
289	GO:1903313	positive regulation of mRNA metabolic process	21/1654	124/18800	0.00262952456174171	0.0493058602078834	0.0445261689584309	THRAP3/TUT4/PUM1/CELF1/CNOT3/DIS3L2/EXOSC3/EXOSC8/METTL3/HSPA8/PAIP1/EXOSC9/CNOT8/CNOT2/TNRC6A/TENT4A/ROCK2/PNPT1/PAN3/LSM1/RBMX	21
290	GO:0070646	protein modification by small protein removal	27/1654	174/18800	0.00265490288942525	0.0496100646820532	0.0448008839671071	TNIP1/SENP7/USP10/ASXL1/USP8/USP33/MYSM1/USP4/USP48/SENP1/USPL1/USP47/SENP5/SENP6/USP13/SUPT20H/ABRAXAS1/USP24/UCHL5/ABRAXAS2/CYLD/MINDY3/BRCC3/USP25/USP14/USP34/OTUD6B	27
