# Supplementary material for: 2-Desaza-annomontine (C81) impedes angiogenesis through reduced VEGFR2 expression derived from inhibition of CDC2-like kinases
Source: Angiogenesis. 2024 Feb 26;27(2):245–72. doi: 10.1007/s10456-024-09906-y (PMC11021337; doi:10.1007/s10456-024-09906-y)
Supplement: Supplementary file 5 — Supplementary material 5 (XLSX 8.8 kb) [file 10456_2024_9906_MOESM5_ESM.xlsx]

## Sheet: Tabelle1
Treatment	C81	MU1210
	ARID1B	ACTG1
	CSNK1D	ARID1B
	CSNK1G1	AXIN1
	FBXW11	BTRC
	GSK3B	CREBBP
	PCDH1	CSNK1D
	PPP2R5C	CSNK1E
	PPP3CB	CSNK1G1
	SMARCC2	CSNK2A1
	TCF7L2	CTNNB1
	TLE2	FBXW11
		INO80
		NFATC4
		NLK
		PPP3CB
		PPP3CC
		PUF60
		SMAD4
		SMAD5
		SMARCA1
		SMARCC2
		TBL1XR1
		TCF7L2
		TLE2
